# Supplementary material for: MGF360-9L Is a Major Virulence Factor Associated with the African Swine Fever Virus by Antagonizing the JAK/STAT Signaling Pathway
Source: mBio. 2022 Jan 25;13(1):e02330-21. doi: 10.1128/mbio.02330-21 (PMC8788333; doi:10.1128/mbio.02330-21)
Supplement: DATA SET S1 [file mbio.02330-21-sd001.zip]

Archive with 1 entries (1 files):
- MBIO02330-21_Supp_1_seq14.fa
