# Supplementary material for: MGF360-9L Is a Major Virulence Factor Associated with the African Swine Fever Virus by Antagonizing the JAK/STAT Signaling Pathway
Source: mBio. 2022 Jan 25;13(1):e02330-21. doi: 10.1128/mbio.02330-21 (PMC8788333; doi:10.1128/mbio.02330-21)
Supplement: DATA SET S1 [file mbio.02330-21-sd001.zip › MBIO02330-21_Supp_1_seq14.fa]

>Supplementary Data 1.dna  (188,072 bp)
aggcgttaaacattaaaattattactactgctgtaggcgttaaagattaaaaatattagtactgctgcaggcgttaaaga
ttaaaaatattagtactgctgcaggcgttaaacattaaaattattgtactgctgtaggcgttaaacattaaaattattac
tactgctgtaggcgtcaaagattaaaattattactactgctgtaggcgttaaacattaaaattattactactgctgtagg
cgttaaagattaaaaatattagtactgctgcaggcgttaaagattaaaattattactactgctgtaggtgtcaaagatta
aaattattactgtaggcgttcatttcacaagatgcggaattatttcgcaaagattattttttgaaacgccgcggccggaa
atatttttttttgcggttgtaattgattttttttttgcggctgggcggcgggccagacaaaattgaccataactggtgtt
acgccgccggtaataaaccctaccgtaaatacttttttttggggcggccagagagacattatcgccgtaggtatcaatta
ctgctgtaggtatcaattattatactacaggcgttaaacattattagtacacaggcgtcaaagaagctaaaacttaatgt
tttttcgtcaaaaatcgccatgaatatctatcttgtgtggtttctctacatactattggggaacctgatattagcagtaa
tatattgcgtcatagatgaggtggtgtgtgacaatatccatataaaaaaaaatgttgccgcccctgagatgccgcggcgg
ttctaaattttaatgtttttttcggcgaacatttttcacatatgcgatattggcgctaaagcgagcgtattaccgcttgt
aacaacattttttttcgatcggcaatagataagtagaatataccatattattgctattgccatcaatgagaatgccacgt
aggcataggtcatcctatggccggaccaatccatggctgcacttaaaaatatcaaaaaaagtttaagttttgggccggcg
ttaaaatttaaaccttttctggttgatctttagccatgtatagctgcgatgtttggtgccttatctacatgctattggca
ttcctgatattcgcactaaagtgctatgttacaaccgtcttatgcgtgatttttatccaccttattggccgaagggccgc
cttgtatttcctgttaggtggtttggccgtattctactggtggcaagcagctatcaataaaatttaatggctctcactta
agatccttgctgtaagcgggcgtttacatactttgatcaagaaaaaaaattatttttggaccccccccccatgttttata
caaaaatcatataataaagtggcgacaatcaacatattaatcaaccacagcattttatgatgtgttaatcaacatatacc
atattaatcaaccacagcattttatgatgcgtcaatcaacatattattacggagagcgtcaatcaatataatattgagaa
cagcgacttgataccgtgtatggtggtggcggcggcatgttgtttgtaacagcatttttcatcattcgaagcttacaaaa
gatatgtataagatagcatattaatgttattaacagtaatatcaataaggcgtagctatagatcttcactttggtagacc
aataatccatggttgcgcttaaaaataccaaaaaaacattaagttttggagggtaagattggtttttcaccattggtaaa
gattattattctaaatgtttaccccatagatgtgaaacaatgattcttcatatattaacatattttttgacttatacttt
tcttcatctagtaaggcgttaattttttccggatctgtcgtttttattgataaaagagaagagtctggactgtaattttt
aaataataagatatttattaatatccaattattcgtttggctcgctatttccatgctctcttcgaaagcatcagctccta
aatctatacaaaggaataagttaccttcacaaaaattcattaccgaggtaatcattgcccgattaatgtcagcccccaac
ataaaacaataatatatagttgtataattacaatcatacatacaggccaactgcatcatttcatcaatgtctatatttgt
cttctctttgttataaatttcatgaaggtcaaagacgttgttataagcaaccccacatattaaccgccaatctttaaaat
gactatatcgttgataaaaatattggatggcttcagtaagcttatatagtatcgccatactataccaatacctagttagc
atttcgttgaatgaaatattatccaatgtaaagttaattgataatgtatctagttcaccaaaaattcttaatttcagttg
agcattatttaggaaaaggggattatcagataataattcatggcatagaataatattactgctagttttaacatactgta
cattataaaatatttctaaaattttattttcactcaaagctttcctcgcacctaacttttggcataggtcctggtgcact
ccatattgacagtaaccaacccaaagctgatgtctgcaccccattcggtaaacagctctattaaaccatgattgttttcc
tgtacagccttcattaatgcaacatttaatgttaaaccatgtttaaaacttgctgtttttattaatatttgttcatctat
acaagtatgataaatcgtaattggggcttcatgccaccacaaaccacaacgctctaaaatacaataatcatcttttaaca
caggctgtgtagctagtacttttttagtaagtgcttgtaaagtagatggcatcttctatctgcaaaataattatttccga
aaaaaaaatcaaattaaaatactaaattctattttttttttaataaagcctgtaaattatataataaatctcgcccaccg
tattatttccggacacaactttttatacctcattatatttttagatctatagttttttaacaaggcattaattttttctg
gatctgtcgtttttaaagataaaagagagacgtttgaactataataatctttaaatgataatatttctactaatatatca
tgattcttttgttttgctaattctaagctctcttcgaaagcattagctcctaaatctatacaaaagaacaagttattcat
ataaaagttttttaccgaggtaaccattgcccgattgatgtcagcccccaatacaaaacaatagtaaatggttaaaaaat
tgctatctctcatacaggccgatatatcatttcatcaatattcatatcaaccttttttatatgatacatttcatgaagat
cagacacgttattaaaagaaagcccacatattagccgccaatctttaaaatgactatatcgttgataaaaatattggatg
gcttcagtaagcttacatagtatcgctatactataccaatatctagttagcatttcgttgaatgttatttcattcaatat
aaagttgatcgatatcttctctagaaaacaacaaattattacttttaattcctctatattctggaaaaggggattattag
ataacaatttatggcataaaataatattactactagttttaatacgatgtattttataaaatatttgtacaatatccatt
tcattcaaaatttttgcgcctaactcccggcagaaattccaagtatgctccgtattgacagtgactaagctagagttgat
gtctgcaccccattcagtaaacaactctattagatcatagttgttttcctgcacagttttcattaatgcgagatttaact
ctaaaccatctttaaaaattgctgattttatcatcaattgattatcctcattagtagaaagcataattggagctccatgc
caccacaaaccacaatatttcaaaataaagtagtgttctttagatatgtgctgtgtggccagtatttttttagcaagagc
ctgcagagaaattggagtagacatatttttttttgcaaaatggtttaagtttttcaagaatacagattggataaattagg
ttgttgacttagttacaggaggtattaaatattatgtagacataaaaatgagatcctccaaaaaaataaacaacaaaaaa
aaatatgtttaatattaaaatgacaatttctacattgcttattgctcttattatactacttattattattttagtagtgt
ttttatactataagaaacaacaaccaccgaaaaaggtctgtaaagtagataaagattgtggtagtggagagcattgtgtt
cgtggatcatgtagctcattgagctgcttagatgccgtaaaaatggacaaacgaaatattaagatagattctaagatttc
ctcatgcgaattcactcccaatttttaccgttttacggatactgctgctgatgagcagcaagaatttggaaaaacacggc
atcctataaaaataactccatctccaagtgaatcccatagcccccaagaggtgtgtgaaaaatattgttcatggggaacc
gatgactgtacaggttgggaatatgttggtgatgaaaaggagggaacatgttatgtatataataatccacatcacccggt
tcttaaatatggtaaggatcacatcatagccttacctagaaatcataaacatgcataaataaatacattaggctcatcgt
atctttttaaaatccataaatattcgtttgatatatgctgaaatttttataaaaaaaaataactatttcctataaatcat
ctagaaatagtcctcgttttgatcggtttatatcttataatattgtgcatcgatgcacaactgctttttttggtccttct
ggaacatcattatattttctttcattaatataccattcagatgtaaacgttgaataatttttatggcaacaatctaccat
tgaattatatttagtaacatctaatacatcgtttgttttatcaggctcagctctataatcttgataatttttgttatcag
cttctaaagctccatcattatttttcaaagaagtatccataattatgtttggtaaaaatactttaagttttaatgtgata
tttaaaatggttgttatataaatttaccgcttacaggtaatctttattcagtgtcataaactatacttttgatgattcag
tattttgtgaatcagtacatttattatcattaatatttttaggctgtttttccaatgttttattgttgcaatgagcctgc
tcctcctttgacgaggaagtgtctgttggagtcatctgtttaggaagagtatcatccatatctattatgaagaaaatata
taaatattgatatacaatcaaaaatatttttgatcacgtctttgttatctatcgatattgttgataacgtcttgaataac
ctacatcatttttttacataaaaaaatagatataatttttattatatctcaattattttaaagataattatcaatacagc
aaatatcataagctaacatatttttcgaataatagttttttagtaaagtattaatcttttcaggattggtttcttttgat
aataagataggattcgctttataaatttttaaagataatatattcacaatgatagaataaccgtatatatctgctaatgt
cttactgtgttcaataacattagcccctaaatccatacaaaagaacatattttcaatacaaaagttttttaccgagatta
acattgctcgattagcgttggctcccaatgcaaaacagtagtaaatggtcaaaaaattattatcgcgcatacaggccagc
tccatcattttattaatactcatatgaattttcgttgtgttacatatttcatgaaggtcaaacacattgttgaaagaaag
tgcacaaattaatcgccattcatcaaaatgcctgtattcttgacaaaaatattgaatagcttctttaagattatatttta
ccgctatgccataccaatatttggttagcatctcactaaatgagatctcatttaacatagaatttgttgttaaatccttc
aactcccaataaatgatcatccttaaatccaccatgtttacattttgtaaaaaagggttattagaaaataattcatgaca
caaaatgacattactacttgttattttacactttgtttcaaagaaaaatcgtaaaatttcacttgtctcaagctcttctt
tagctcccaattttcggcataggtttcgagtatgctcgttattaataaaaagtaacccataattaatatttgcaccccat
tcagtaaacaacatgattagatcatcattgttttccttaactgccaataccaatgcagtattaagccttataccctcttt
aaagcataatgtccttatcattatttgattatcatcatctatatacattgagataggagcttcatgccaccataaaccat
aacgctctaaaatataataatcatctttagatacgtgttgcgtggccaatgcccttttagcaagtgcttgtaaagtcgat
ggctgcatgtttattctgttaaaaaaaaatcaaattatcgggtaaacataaggatcaacccgtagttaatatttgcagta
gtattttttaacaatgaattataataaaaaaataattcattactatctattataaaacccatctttaactttaaagaaga
actagatcatcttttttttgttgtgtcagaacttcttcaatttattacccacattttatctaaaaaaaataaaaactaca
tcatatcttgtttcttcatcaaattatcataccatttatagggtgtaggttgggaacattccatcatgtggtaatcaggg
tatttatatattttttgatagtaacatctatttggcagatgtattgtccaacaatcatgtctaataaaatcattttcacc
tatgggggaatcatcttaaaaaccttattcctacagattccattttgacagtcctagcaaaagtcacaatattttccatg
agtacaccaatgttcaagctctctttcgggaggaatgctgccaattttatgttttttagcttctaactctctgtacaaca
tcagttgggaaagcagaaagaagattaccaggagaaccattaaatatataatagtctgcaaactacgtttgcgaatgtaa
tttgcaactaaaacacaacccacaaggtaaaatccataagttaataacttttgccattttcgtatgacagcctcgtgcca
ttcatggttgtgttgtgggcattctgttcggtaaacttcatgaggctttatagaagttacatagtaggtacagaattcat
tgtgacgaaaaacactgcagttagctatgtagtcattttcaagaatgggagaatggttttcaaagaccttattcttacag
atgccatcttgacagtcccaacagaacctacaatgatttgcataggtgcaccagtattcaagctccttttcaggaggggt
tcttgttagatccaggagctctagctcatatgtataaagaagagttggaatggatagtaaagtaaatatttgcagaccaa
gcatggctacttgtgaacaagtggctgctcgtcaacaaatagctgtttatcagcaaatagctgtttatcagcaacaacta
attatcagcaaatgctgcttgtgggtaagccaataaataggccatacccttgaaaggagaattcagtttgataaaaaaaa
taacgagttttctaataacccggtcaagcatttaataaatgaatagcatcacacgtctgcatcgtgcattctgcctggaa
aatgggcccatctctaatatatttacactgacggtgaatcatacagtgttccatgggatagctatgctcctgtacaggag
gcatatcttttagaactttattcttacaaagaccatcttgacaagcccagcaaaaccgacaatttttcacatattgacac
cagtatctaagctcctcttccaggggattgtcggtcgaaaacccctgtagactagctaggccagctagcagcaagccgag
gtaactaaagaacctcattgtagtgttatattacgaaaaaacatgttaaaatttggaaaaaaagccctttttatagatct
ggaaaaaaattttcacaaatctaattaaaagccttacagatcatccttttcataaattttcattaacaattggtgggggc
ggttgtgaggtactggatcagaacaatccataacatggtaatgtccatttccttcaccatatgtacactggttataccag
cgagaaacctcacaagatgtcaaataactgttctcaacaatcaatggcatgctcttattcaccttgttcttgcaaattcc
atgtgcacattcccagcaaaacttgcagttttccatgtaagtacaccagtatccaagttcttcttgtggaggattatccg
ttgaacgaagatgccctcctgcctgagtaggtagtcctaagacctgattggccagcaggccaagaatttccaagaagatc
accaacattgctacggctggctgaacagctggcagatagctagctaattagcaaaccaagtgactcgccctctctactct
taatatgagaatttaagattcggtccggcttttttcccatgttttacagggaaaaggtatttttagcctatgaatgtaca
tggttccgcacattaaaaaaaaataaaagaaattatttaatattggctgttattttctttcaactagcaacaagccaggt
aactaaagaacttcattgtagttttatattacggaaaaggttaaattttggacaaaaaaaatcatatctaattaaaaatc
ctcacagatctttcttttcataaattttcattaacaattggtaggggcggttgtgaggtactggatcagaacaatccata
acatggtaatgcccatttccttcaccatatgtacactggttataccagcgagaaacctcacatgttgtcaagtagctgtt
ttcaataatcaatggcatgctattattcaccttgttcttgcaaattccatgtgcacattcccagcaaaacttgcaccttt
ccatgtaagtgcaccagtatccaagttcttcttgtggaggattatccgttgaacgaagatgccctcctgcctgagtaggt
agtcctacgacctgattggccagcaggccaagaattcccaagaagactaccaacattgctacggctggctgaacagctgg
cagatagctagctaattagcaaaccaagtgactcaccctctctactcttaatatgagaatttaagatccggtccgacatt
tttccgatattttacaagaaaaagatatttttagctacaaatacacttcatatatccctaaaaaaaacaaaaatttattt
aattttaactattattttctttccactctctctttaagattttgtaaggattccagggctttggttcagaacaggccatt
acatggtgaatcccctgtcctagatcatacatacatttatttagccagcgggaaactatacatgattgcacatactcatt
ttcaagaattgttgtattctccaatttgccctcacaaaggccattttgacaattccagcaaaacttgcagttttctgtat
aagtgcaccagtattcaagttcttcttgtggaggattatccgttggatgaagttgtccagctggttgattaggtagccct
aagacctggttgcaattcatggtatggtagatacccttatctaaatcatacatacatttatccagccaacgggaaaccag
acatgatttcacatactcattcttgtaaattactgacccatctattttgtttatacaagtgccgtcttggcagtcccagc
aaaattggcaactttccatgtaggcacaccagtattcgagttcttcctctggaggctcctctgttggacgaagttgtcca
acgagctgacttgaaacctggctggccagaaggccaagaattcccaagaagatcaccaacattgctacggctggctgaac
agctgactgaatagctagccaattagcaatccactgtacttttcataagatcatttaagattcggtcggcattttttcaa
tagtttgctaggaaaaaatttttaattttatagattcacactacttcattctcatgcttaggaaaaaaacaaactaaatc
ttacaatgtatctggatctaatgagaagctagaattcatcttttttcaaatcctttctgggatgttcattctttttccac
tccttccttgcaattttataaggattccagggctttgggtcagaacagttcatgctatggtaaatgtgctcctccacatc
atatctacataggtcaccccagcgggaaacctcacaatattttacatagtcattctcaataatacttgtggagttgtttc
cccaaaccctgctggtacaaatcccatcttcacaatcccagcagaaccgacagctttccacataagtgcaccagtatcca
agttcattctctgggggttcaaatgttagaggaagatgtccacctacccgagtagaagtggaggatgaaaccaggttgct
actggcagcaggccaataattcccaggataatcaccagcattgtgctcaaccagcaacggctagcaacgactagcaactg
actagcaatagctagaaatggctagcaatcagtagtagctaacgctctactctttataagaaaatttaaaattcgatcag
atttttttagaattgagaatgagtaaaacgcttatattctttttctagctagaaaaaataagctagtttaagataggatt
tcccttactaacggtttaatttttagcaaaggtataggtaaaatacacttgtacttagctgcaaaaaaataagcttatgg
cgtataagccgccataagtttatttaattaaaatgttaaactctgtgataagactggaatcttaggcaggtttgatgtgg
agaacagcatgaaatacaagagtgcctgttacacgaataagttctctcaaaccggggatggtcatactcacatctatgaa
atcctggtctaggagattcatttgatgcatgatggccgcacccacacttatgagacactgaagaactaaagggtttaatt
ttgatctgaatggtactatataggatgatggcaatccatatcaagattagagcaatcaaaatcacctcctcaagaagcat
gatgtagccttaaatcttagactgctttaaaccttaggccctcactatctttaatgaaggagtttaaattttgatccctt
tttcaagacccatttagaagaaaaaaataaagtttatatcaatctaattcataagtcatctctttcataaatcttcatgt
attctctatgtggataagtatgggatgttggatttgcgcagtccatttgatgatctgtatggtttttgggtccttcataa
taactacatataccattccagcgggaaaccgtgcaatttataatccagtcattttgatgaataactggccaatctgtttg
aatcctgtttcggcagataccgtggacgcattcccagcaaaagtcacattggtttgcgtaagtgcaccaataaactagct
catgttcaggaggataacgggttggtagtaaatcttctaatttacgtataggagcggcttgaaggacaaccacccccagt
agtactagaatcagtacctttatagtggccaccctacactagacctctaagttgaagacaaagaactaaaatttagagcc
gtttaattactactaataattatattttttattgtctacaataggattctattaaaaaataatgatttttaccaagaaat
atttttataaaaaattaatatattttgtaataaactttatttccaatgactgttaaaataaggaaactatccttagttag
tcgaggaagatggttaggttatttcgcaatccgataaaatgtttattttatcgtaggtctcgtaaaatccaggaaaaaaa
attacggaagagtttaaaaaagctaaatttttaccaccctccagaagattgttgtcaaatatatcgtttgctagaaaatg
ttcctggaggaacttactttattacagaaaatatgacgaatgatttaattatggtcgtaaaggattcggtggataaaaaa
attaaaagcattaaattatatcttcatggaagttatattaagattcatcagcactattatattaatatttatatgtatct
tatgagatatacccaaatttataaatatcccttaatttgttttaacaaatattataacatctaagtaaatattcttggaa
tggattttcttatagaatggttacaggatatgtcagcgacaggcttaataacaaatttgttaatatttttttgttaaata
aatgaacaggccaccatttaatattacccgttgcaaaataagaaaaaaaaacaaacttatagttacaaatcatcttgatt
aatcacatgtcgttttaactcaatgaaccattctaaatctttgggttgtgaacaattcatgttatgttgatagtgtatcc
taaagtgagcttcatacatacaccggtcatgccaccgggaaactgtacaattaacaatataatcattttgcgtaataata
gggtggtcactaaacactttatttttacacattccatctttacaggtccagcagaagtcacagtgttttgcataggtgca
ccagaacttgagatccctttcaggaggcctacgcatttgcatcggattatctgtggaaagaggtaggttcattattatgt
tcgtcatcaaaattcctaaaagaacatagaagccaagaaagataagcagtcttgtagcggcttgcattcgcattcgtgag
tattgtttgcgaacatagcttatgagagcaatggtagctatcatacaaagacaagtatgtttgatattctcagtgtcaat
gaccctatcctcctttatttgcattaactcatcaaaccaatcataatatgtgggatttgtacagctcatgatgtgaaagc
ggcgtatcctagagtctgtaaagtagctacatctttcattatagcgagaaaccctacatatttgtatgtaatcatttttt
ttgatgagagggtgtttttcaaaaaccttatttttacaaaccccgtgtcgacaattccagcagaagtcacacgattttgc
ataggtgcaccaatactcaagctctctctttggaggtctccgggtcattggtaactctcctgttcctggaaaagattggc
tttgaatgaccggctgcatgaccgccagtaccaaaaggaacacaatcaccttcatggctgcaacttataagttgcaactt
atgggttgcaatactgcaacgtataggttgcaccttatagatcgcgactcaaaaggtatgaaaaccttaccctcaataca
gaatttaagttttaatcctgataatgtatctgtttatgaaaaaaaattttttttactcatgtatgaattcttatacgaat
cataatatgtaggctgagaataataattcatatacggtgttgcgggctcaataaaaattttgttaccacaaaaaataaat
gctggatttttaagatatatatctattaatgactaaaccctttatacgctgtaggctgaaaacaatccatataatgaata
tacggtgatttgggtttaataaaatacatacaacggtcaaaatagcgggcaatactacattgactaatataatcattttg
tttaataagaggcatatcatcccacactttatttttacaaataccgttcctacattcccagcagaaatcacagtgttttc
catacgtgcaccagtattcaagctctcttataggaggcgtataagtccttggtaaattttgtttcatataaaagatggaa
aggggtcgatttaaacccggctgagatagccaaatcaaaatacataaaagagcaagtagtttcatagtggtatttagatg
taaatttttatagtatgcaaatacaatgtaacctacaaatacaatactaaatacaaggtaaaaacaacaatgtcttataa
tgattggccaataatcaccccccccccatttttccatgaatatttcatttcctgtatagggtctaggatgtaaacattcc
atgctaaagtgattaggcattttagatgaaatttcatataaacaggattgagtcttggaatcacggaaaactctacagtt
tacaatagaatgattggagtcaatgaaacgagattccgttatcttatttttgcaaatgccatcttgacagtcccaacaga
aatcgcattgtggtacatacgtacaccaatatgaaagctcactcttgggaggatgctgggttcttggtaagtctggtaat
tcatgtgcgagaatgaggactgagtagcccaacaaaagtcccagaagaaccttcatgttgcgtctaaatgacacctgcac
ttacaaaaaaaaatttaaattttgaatataacacaaaaaaaccaccttaaaatttcttatattatttcttggatctgccc
cgacgtcatacaatgtattaaaattatagaccaatcatctttttgtatataggctaatcatctttatatatagattttag
atgtttgcttgttgtatcaacttaactgctagcgaagaaaatggataaaaactttctgtatttttataggttgaaatcat
tttatgcacatcgctaggatctaatattttattttgaagaaccgaatgtgggcttaaaatttttttcttagaaaaaagta
gaatcataatattgctatgtttttgtttaatgatttcttgtatcttttttgtatacgggttggcacccaaacctatacaa
aaatatacattactcaaataactaccttctatacataatcttttttccccacgtattttcctatttatttccctatttat
ggaattaaaggatatcaatctctctaaggcacggtcaaggtctgcgcctaaggcaaaacaataatatatacctaatttat
tcccagggcgtgcacaggcaagaaacatcatgacgtttagccctaaacgtatattttcctgaaaatacgcatgatgaact
tcatcaatattacctaagtatatggccgtttgtaaacgccaaagatctaaatgaggaaattttttactaagataatgaat
aggttttgtgagattaaaatctatggcgaacttataccaaaattttaatacaagtgtatttctcgtcatttcttcttctt
tttcatctaaatataagataaaacgattgtaaacaaagtctatcaataggtgaaaatcattgctattaaagctgtcgaga
atcaaaatattgtcataataaatttcgatcgccagtaaaaccttttttcgtttgacgagataaacaaacatattatacaa
ccctacatctaaaaattctggattggctcctagttggatacacaggtctttagtctgcttcgttttggcacacatgatgc
caaaattaatatcagcaccccataaaacaaataacttgattagatcagtctggttttccttcacagcttttactaaggct
ctgtcaagctcatagctgtcgacatcagagcatgacatagagccaccggttaccattttacattgcttacaaaaacctat
gggtccgttttcccaccatagtccaagctgttgtagaataaaaatatcatcctcatgataatttgaaaaagccttggttt
ctatcaagactttttttgtaagaacctgtaaagagttcatcgtattattatgaataacaggagtaaacgtaatcaattat
aaaagtgattttttcgaaaaaaactttagatggttgaaaatgataatgtacatgttcatacaaaaaatagatgcagtgat
gtctaaaatcaaaatttaattttctatgtaaaaagtacagacttacttatttgggttaaattgtttattttaaactttaa
ttaaccgtttgagttagcgatgtttgatttatcttccatactcatccggggggggtccttatagctctgacattattgtg
gattattgaatataatgaatacttcatagatgctaaacattttaatagtagttctgaggcttaattgtactctataaatt
tataaaaactttttgatcaaaatttaatttcttataaaaagagtacagacgtcgcttgtttaagcttcatcatgtttcat
tcattactttctacaattacgggggggggagtcccctcatagctttagtattgctatggtttactaattattatgtagaa
tttatagaagcatatgtacctgaaagtatacctactctataaaattaaataatttcagtatattttttttatgaatagaa
cggaaatgatataaaaataatttaatattgcaaaaaaaattcataatgttggtatgtattataaacataatagcatgtgt
aatttataaactgactcctctatataattattagatgaggtaccaacctacttatgatatgccgatgatagatattgtat
actataaaacaaaattattttaaatgtattcatggatacattataacatttttaccgcaaattgtctctcagcgaagaaa
atgaatgaaacgtttctgtatattcataggttgaaattattttacgcacttcactaggttctaatattttcttatgaagt
attgaatgggggcttaaaagtcctttcttaaaaagaagtttcatcataacattcttttcttgtctaagaagagtttcttg
tattttttttgtataaggattggcacccaaacttatacaaaaatgtacattactccaaataccataatttgaaaagaaag
ttatttccctatttacttcatgattaatgaaacctatcaacgtctctaaggccgtattgatatttgcgcctaaggcaaaa
caatagtatatacccaatttattttgagggtacatacaagcaagcgacatcatgtcatttggatctaaacgtatattttc
ctgaaaatatgcatgatggatttcatcaacattacctaagtatacagccgtttttaaacgccaataatctaggtgaggaa
atttcttactaagaaaacgaataggttttataagattaaactctatggcgatcttaaaccaaaattttaatacatatgta
ttttttatcattttttctttttcatctaaatttaagataaaacgattgtaaataaagtctatcaacacgtaaaaatcatg
gctatcaaaactgtcgagaatcgaaatattgtcataataaatatctatagctaataagaccttttgttgtttaattagat
caacaaacatattatacaaccctacatctaaaaattttggatcagctcctagttgaatacacagaactttcgtcctttcc
gtcttggcacatatgatgccataattaatgttggcaccccataaaacaaataacttgattagatcagtctggtttttctt
cacagccctcaccaaggctctgtcaagctcatagctgtcaacatcagaacatgacatagagccactggttaccattttac
attgtttacaaaaacctatgggtccgttttcccaccataatccaagctgctgtaaaataaaaatatcatcctcatgataa
tttgaaaaagccttgttttctatcaagactttttttgtaagaacctgtaaagaattcatcgtattatcatgaatgaaagc
agtaaatgtaatcaattataaaattgacttattgaagagaaatgttaaatgagtgaaatcggtgtttatgatgatgtaca
tgatcatacgaagaaacacgttcactggtgtccatgatcaaaatttaatgttttacgtaaaaagtacagatgttaactgt
ttagtttaaacataaatttaacctttagtttaaaccctagttaatgatgtttaatatttcttctatactcattcagggaa
gtgtaatgattctaatactgttgttatggattattaatgaaaactttacagatgctggagggaataattttaatcatact
gttttaatgtagctatataagctttcatcaaaatttaatttttttttataaaaatacacgaattaaactaaagtctaaac
tttagtttgactatttgagttaatgatgcttaacttatcttccatgcttatcaagggggggtcctaatagttttgatact
attgttgtggattgttgaatataataaatactttatagatgctgaaatgtttgaaaataatagtacatcaatgttgtaag
tttgatcaaaatttaatttctcataaaaaaggtacacatcaacattgctcatttaagtttcatgatgtttgattcattac
ttcctacaattactggggggggtctttaatagctttagcattgttatggtttgctgactattatgtagaattcatagaag
cacgtttagatagtaatatcactgcagtgtagattatgaaatacatactaaactaatttcagtatattttttttgttcat
ataagttaaggtacaaaaatgattaaacattgcaaaaaaagaaaatcacaatgctattatacatagtgatcatagtggct
tgtatcatttctaaactagttccaaatgaatattgggcaatacatctattttttatcattatgatttttatggtatatat
gtatgaaaagttagatatacatcaaaaatctcagttctggaattataccatgtcaggcttatctggacataacgtacagg
taacatgtaagtgttactaaatactatgaagtatctatttttttttgttgtaaaaaaaagaacttgatagtattttttaa
aaaataaaataattaattgtacgtcaacttccttattttattctttaaaaataactcgtaagtattatttatctattttt
tgaaaaaatagatgtaatcggtttcatcatttaggtgtgtatttctttttagcatctatcaagaattcattgtttagtga
tatgaaaacaatgaatgatcattatcttctatttaacaaccacctaaataaatgaacgtctttttcatcttaactgatta
ccaaaagttattttgcgaaaaggcatacatatgatcaatatcagacctacaatgaatatttccataatatccctttattg
taataattctatttttgcattccgatatctcatcatctgtgctattatatgtttccataactgtttcatcatcaaacata
aatcctgttaaataggcaaaagactttaatcccggatagatttttaccattttcctgagagccgtgtatagcttgtaata
aatggccaaaaatatgcaataaagcgtagaaagagagtaatttttggcataaaagattttgaaggtttgatgaatggcta
aatcgcatataatataagatacgattttaaagcgcacctgttcacgcagatttgttgaaaaattcgtggaaagatttaac
aaataaaaggttattaatagttgctcatcattccccttatacgacatcgtcagacgctctaatattttactactaggcac
atctgccacatgttgaacatttaaagcctgttcttcttctgtgttacggcaaaagagccgtgcgtattcaggtgaagctc
cccaggataacaacgtccttgctacggctaaattttttttgacgatgacttttatcagaaataagtctttatttttgcat
tgatcactatgcgaatttgtatagttgacgccgttgcattgagtacattgatataatgttttacaattccagcgtagccc
taaatggtataaaagaactgtattttcgacataagcatgctgattaacgatgtttttgagacaacacgtcgttaaggaca
ccatattgtctccaatttgttagataaaagtctttactaaaaaaatagatttttagttttaacaatcgagattttattat
ttggatgcatcatcaaaaagatttataagtataagaggttgtataagaaaaaaaatgatgttatactatttatgttaaaa
tttaatttatcatataaaaagtacagatttaatcagttggttaaactatttagttaattaaactaaatagtttaaccatt
tagtcagactacttggttagcaatgtttgagctttcttccattcttatccgggggggggggggtcctaatcgttctaata
ctattgtggatagttgaatataatgaagactttatagatgctataatgatgaattctagtatgcctgtataaaataatta
acctttttgatcaaaatttaatttttttataaaaagctacagagtagtgttttattaaacgtggcttatttaaaagttac
acaatgttaaaatctctacttactttaattctttgtggggttttattaactttatccatattatggcttactacttacca
tgtagaacttatagaggcaatagatgatttctacgactgaaatatagaatagtccattttctatttgtaaaataatgatt
tatattctttcctaaaaatgatactttatatggtttgaaaacaaatattaacaacttgatttttttttctataaataaac
tataaatgaaaatagtaaaactcatagagtcttataagtgaacatcttcataatgttactcaaacgttggactattaaaa
aatattccgtgtgcattattgcttttaatcagtatgattactttatacgaagccgctattaaaacgcttatcacacaccg
aaaacaaattttaaaacacccgatagccgtgaaattttactagctttggggttgtactgggataaaactcatattcttgt
taaatgtcgtgaatgtgggaatatgagtcttaccggaaaacacagtacaaaatgtattaacattaattgtctacttattc
ttgccataaaaaaaaagaataagcgtattgttgataccttgataggaatgggcgcggatgtaacatatatacatctttta
aagaataagataaaactgtcatacaaccagctgtctatgcttaaaagcaactcgcagatttcattgaaggagcttcatgc
tatatgctatcttttatatggtcggcttcccaaaaaaattaaacaagggatgcgactgtgtaaaacaatggcgggactat
gtggtgaacttttatgtgcatttttagctccgtaaatgataatatgtatttaaaacaaacagatattaccaaaatatatt
ctatgtacataatatctgggaaattatttttttttctcatacccttaaatataaaaatattgggtttcttcactaaactt
tagaggtaaaaatttttctttgttttgcaccatcatgtatgggtttaggctgtcccagggattgtttatttgaatatttc
ctaaataggaacacaacgccatgatcatatatctttcattctggtaagctttttgatacatcttcaaagatgccgtacct
ccgagtgtgtaacagcaaacaaacgtccgtacttttccatgggtcgcagcccattccattccgtagctcagcatcttttg
ctgtatttttttattcgctttataaaaaaagtttttcatccattccacgttctcataaaaacaggcacttaaaaagagca
ctaggggtagtgtagtcttattatagaatgtaggaatgtatgttttagttatttttttcaacgcgtgttccatactatgt
tttaccgccataaaaatacaaaaccaataccaactttttctataaaaggttttgctgtacacatataaacgagcaaaata
tatttcaaactctatattctttttataaaaaaactcgagacagtcgtttatgttacgactttttctaaatacctcaaaaa
cagtaattaattcactgtcgctgtggaaatgttcgtaagctaactgtttaatgtctttaggggtcaattctttttttggg
agcagtggtttgagattcggcaaaggtcgtctaaagtagtgagcgaacttttcattcgctccccaacacaaaagccgata
agccagcatgtagttatcacgttttaccgcgtaaataagcaaatagtttatattgatacatgtaccatgttgctgcccgt
ttggacatatgttgccgcattctgaacacttatgaatgagatcatagttcttacaacataaccccaaacgggttagtact
tctttgtcacgttttaaaaactcgacatgattctttaatgttaatgctttgagcgcaatgttaaataaactctgcatttt
attaaaatgaggttagtatcatgttttagtataaaatttagcggctgtttacataatgctaaataaacttaacgttccta
ctaaaccaaaaaaaaatcaaattgactaagtcatagagaatttgacgatgttggtaggtaattttttaacatggtatata
tttttttagggtcggttatattaggtaataaaagaggacgtgccgttaaagtattttgcttaagatcctttagatcctta
caaaaatatagattgttcgtctgatgatgccactgtgttgcagtgatggcttgatcaatatcacctcccaagacaaaaca
gtagtatatcgttaaaaagttgtaatctttcatacaagccaactgcatcattttatcgatgtccatatgaacgatctttt
gctcgtatatttcatgaaggtcaaatacattgttgaagtaaatggcgcacatgagtcgccacatactaaggtgcccatat
gtttgatagaaaaaggagatagctcttttaagcttatattttactgctatggcatagcagtatttaacgaatacgttcat
gggtacattatctaagatataaaatatgaaaaactttaactctcgatgaatctcttcccccatttcctgtacatttagag
cttccaacataggatttttatcaaatatttcatgacataaaataatgttattgctcgttttatgacgcattaaaccggtg
aaaatttccttattatttaaactatctttagctcctaactttcgacacagctcctgagtttgttccgtcctagcacaggt
cagcccataataaatgtttgctccccactcggtgaacagccttattacgtcatagttattttcttttatggccatgatta
atgccacatcaagatgaagaagttcccccttaaagggggttgagcttaaaataacgtaattacagtagtgacataagcta
atgggcttgttttgccaccataagccacaatattttaaaatataatgatactcctcaggcacgctctgtttggccacagc
ctttttggccagggtttgcaaggagagcatgataacttcttgaaaaaaaaactcaaattaagttcctacttttttaaaat
attagtatggacagatctaccatcatatgaaggaattctttcatcgttaaacactgaagagataatactttcatcgtata
gagaatatcatgtcaatccatatattgaatgttacttgtaatttcttttttttgaaaaaatcaaattaaaaaaatcatgc
ttgtttagcatacatgtaatattgttataattacgttataattacgttataattacgttataactatattataacaatgg
tataacaatggtataacaatgttataacaatgttataacgatgtatcattgatgtcatcattcaactaggccaacatact
ttttaatttatagttttttaatagatgatatattttgctaggatctgcttcttttaacgttaatagcgaggagtctgcac
tataaatgtctaatgataaatgatgagatatcaaatagtaattccgttgctctgctagggcctttgcctcttcaaaggcg
tcggctcccagatctatacaaaagaacaagttatccatattataaaatcgtacgcaggcaagcatagctgaattaatatt
agctcctaagagaaaacaataatatatggttaaaaaattgttatcttttgtgcaggccatccgcatcatttcatccacgt
ccatgcggatcttttccttttcatacaaattatgtaggtcaaacagcttattaaaacaaagagcacagattaaccaccac
gtatttagatacttaaaatgttggtaaacataagaaatggcctccctaagattatcctgcaatgccactataaaacagta
tatcgttaacatatcaccatccgacatattacttaatatgtcggtgtcttctactaaccttttcaacttccaatatatgg
atgaccttatttcccttataatgacataggctggaaagggattatcattaaaaagtttaagacataagataatattactg
ctagtagtgccagggtgtattaatttaaagaacatgtgcataatcttctttttatccacgcggtacttggctcctaattc
ccagcaaaattctcgaacaggcggcgtattggcgcaaattaacccatagttgatgtctgcgccccattctgtaaacagtt
ttattaactgatagttgttttcctttgtagccaacattagtgccgtattaaggtccaagccgtctgcaaagcttggcagc
tttatcagcatatgtttgcaatcaagggaaattggggccttataccaccatagtccgcagcgttctaagataacatggta
ctcaatagatacttgctgtctggctagtacctttttggcgaaggattgtaaggaaggaaacatcctgtttcttttttttt
taaaaatcaattatctttgttcataatcaagaaaaatccccatatttattgagtgataattttttaacatgcaatttatt
ttttcagggtccgtaacgatcgacaacagagaaataaccggattgtaatgctttaatgataaggcatgggctatcagata
attttccttttgttctgccaaagctttgccctcctcaaaggcatcggcacccaggtctatacaaaagaacaggtttccaa
gattatagttttgtatggaaacaagcatggcttgattgatgttggctcccatgataaaacagtagtaaatggccgaatag
ctataatcttggatgcaggctatgtgcatcatttcatcaatatccatgcggaccctttctatttcgtacagctcgtgaag
gtcgaacacgttgttgtaaaaaagggcgcacatgagccgccacctatgtagacgcgggtatttctggtaaaagtagcgga
tagcatctttgaggtcatagtccaccgctatcgcgtaccagtatttggttaaaacagtgctaaagctatcatcatggtcc
agcatgaaggttatctccatgagccctcttaactcccacatgatttcccccctcagatccagattatctataatccttaa
attggggttattggaaaacacctcgtggcaaaagataatattgctactggttttatcgcgcgttgtatcaaagaaaattt
ttaaaatatactctctttctaaatattctttggctcccagctctttgcacagatcacgggtattttccgtgagagcacaa
atcattccatagttaatatctgcaccccattcagtaaacagctttatcaagtcatgattattctccttcacggctttcat
cagtcctatgtttaactcgataccttgactaaaacaggttgaccttataaataatttattgcgtcgaatatgaagcataa
tggggccattatgccaccacaggccacaacacttcaggacatgatattgatctaccggtatacactgcccggccagtact
ttcttcgtgagggattgcagggaaggcaacatgcctttccatcctttgacggaaatcaaattatctactaataactatca
gtgtttatattaagtatttagatattatcccgggctggatacgtagtatcgctattcacatgtacttccaactctagccg
gagcctgcagggtcatttatttttaatattgattcttttttgtatttaatcatttagagaaggtcatcataggagccaga
tgttctctctccagaacttatgtcgaaaaacattacctaaccgtaaacttcctgaattttttgacgaatatatattacaa
ctgctgggattatactgggaaaaccatggaactattcaacgagcaggaaacaactgtgtgcttatacagcaacataccct
cattcccgtaaatgaagccctgagaacagcagcatctgaagaaaattatgagatcgtgagccttttattagcgtgggagg
ggaacctttactatgctattataggggctctagagggcaaccgccacgacttaattcgtaaatatgatgaccaaatcaag
gaccatcatgaaattctgccattcattgacgatccagtcatatttcacaaatgccatatcatgcggcaatgcttttttga
ttgtattttatatcaagctgtaaaatatagtaagtttcgcgttcttctttactttaaacatagattagaggatgatttgc
ccttcactcatttacttattgaaaaggcatgtaaagatcataattatgaagttattaaatggatatatgaaaacctacat
atctacaatatgatagatacctttgaatgtgctattgcccataaggatctacatctatattgtttggggtatagatttat
atataacagaatcgtacccgataagtatcatcatttagatattcgcatgctttcaagcctacaactcctacataaggtgg
cagccaaaggatacttagattttatcctagaaaccttaaagtatgatcataataaagataatataaatattattctaaca
caagctgcaacctataaccatagaaaaattttaatctatttcattcctcaatcaacccacgcacagatagaacaatgttt
actagtggcgataaaagcaaaatcttccaggaaaaccttgaacttactactgtctcacctaaacctttccatcaacctca
tcaaaaaaataagccattatgttgccacttacaattcaacaaatataataggcattctgagtatgcggcggaaaaagaag
atatatttagatatcatattgacaaaatttgtaaaaaaagctatttttaataagtttgtcgttcgatgtatggatacatt
ttctataaacccggaaagaatccttaaaatagccgcgcgaataaataggatgatgttagtgaaaaaaatatctgaacatg
tttggaaaaatcatgcggttagacttaaataccttaaacatgcggtacacacgatgaagcataaagatgggaaaaataga
ctcatgaactttatctatgatcgctgttattaccatatgcaaggggaagaaatctttagcctcgcaagattttatgcaat
ccatcatgcaccaaagttgtttgacgttttttatgattgttgtatcctagatacgatacgattcaaaagccttcttttag
attgttcacatatcataggtaaaaacgctcatgatgctaccaatatcaacatcgtgaacaagtatatcggcaacctgttt
gttatgggagttcttagcaaaaaagaaatcttacaggactatccatccatttattctaaacaatacatgccttagtttat
tttttttgcggccgaaacattattcttaccctagaaaacgcttatagtcatcttaaatcataggtaaggaagatcatcat
attttttgaaacgtaattttttaacgcatgatctatgatttcagggtccgtgcttttaggcaacggggtggtggccggac
tataaatctttagggataaaatgttctttataagctcatacccttcccctaaagctgtagtaccctcttcgaaaacatca
gcccccagatctatacaaaagaacatgttttctatattatagtactgtattgagctaagcatggcttgattgatgttggc
gcccaggacatagcagtagtacatggttgaaaggttgtggtctttgatgcaggcgatccgcatcatctcttctatgtcca
tatggatcttgtccttttcatacgcctcatgaaggtcaaacacattattaaaacaaagagcacatgttaaccgccacgta
ttcaggtgtgtatatttttggtaaaaatactgtatggcctctttcaggttatagcgtatggctatagcgtaccagtattt
gagtagtaatgtactgagcgaaaactcattatttagcagatcggtttttactattaactcccttaactcccagaaaattt
ctatcctcatttttatattatttactttttgtaatatcggattgttggaaaacacctcatggcataaaataatgttacta
ctagttttatgaaactttagatctataaaaatttgtaaaatttcttcttcattcaaggtttccttggcacctagctctcg
acagaggtcccaggtgtgctccgtgttgacagataccagcccgtagttgatgtccgccccccactctgcaaacagtttta
taaggttgtagttgttttcccttacagccttcactaacgccgtatttaggtttaagccctctttaatacctgctgatttt
atgagccttaggttatgatcaaacgtgatcggagcatcatgccaccataggtcataacactttaaaagataatgttggtt
cgtgggcacgcattgtccagccaacacctttttggtcagagattgcagggaaggcaacatgtctcttcatcttttaaaaa
aaaatcaaattaattagccgaataaatttttctttcgagggctttttaaaagagctctttaagagctctttaagagcttt
ttaagagattaaaaaattattcttgctggcattctgccaagtatgcggcattcctatcatctatagtatattatgagaat
attcccaaatgatggataagttttttgatttataatcttttaataaactgcttatttcttcggggtcctttaagtttagt
ggcaaggaagcatctgagctgtaaatatccaaagccaaactatggctcagaaaattataacctttttgttccgctatggc
acgaccctcttcaaaggcattaccacccaaatctatacagaaaaatatattaccgatgttataatattgtactgaagtaa
gcatagcttggttgatgttgccccccagcgcgtaacagtaatatattgttaatggattgttatccttggtagaagccaga
catatcatgtcatggacgtctatttggatgttttccttgtggtacatctcatgaagctcatatattttgttataatacag
gagacattttaatcgccattcattaagatccgtatatttctcatctagaaaacaaatggcgtccttacaatcgtattgta
ctgctttggcgtaccaatacttcactagtaaaccatttaactcgtccgtttcttttatttctatgagcccccatagtctt
ttataaattaagccccttaattgtataacaaatttgttttctaaaataggattattcataaaaatttcatggcacaaaat
aatactgccgctggttttattgtgcattatcctggtaaaaatacggaaaatatcgttgtcctctagagtttctttggcgc
ctagctgtctacacaactctcggatgtgcttcgtattgatagaaagcaaaccatagttgatatttgcgccccactctgta
aagagctttatcagactatagttgttttccttaacagctattattaatgccacacgaaggtctatatcttctcctaaaaa
tcctgattttatttgtattcggccacgatccatacaaagcttgagaggagcatcatgccaccataggccacaatatttca
aaatgcagtgttcatctattgacaaacactggctggctatcgtctttttgacgagggtctgcagagagagcggcaacgac
atgtttctttttcaccaaaaaaaaatcaaatgttctcgtctttaaaggttaattcatgttcttaaaatgttcatttcatg
atagtgattaataatatggtttaataacgctagaaggcttgtttataagacagtcataagcagtctataagacagtctat
aagcagtctataagacagtctatgacttagtctataactataatttctggatgggctgtaagatactcttcggctcgttt
cagattttttgaagtatatgtctttagcatatcatatatttcctggggttcggttacatctaataccaaggtcacatcac
ggctgaaaagctgctttactaagaaaatgttgctcaagttatacatataagctttgtgcgcaatgagttgtgccctatca
aaatcggcagcccccaaatcaatacagaaaaacatgtttaaagtattattgttatagatagaaagattcatgccataatc
gagactagcccccaacctatgacagtaataaatggccgcgtaatttttttcccgcaagcaagcaaatttcatcatcagat
tagggctgatgcaaatctctttttcacgacacaactcgtgtatgtcaaaaatgttattaaaataaaggctacaagctacc
cgccaatagaggtgatttttatgccttttatagaaatagtgaatagcctttgtaaaattatgtcgtaatgccagggcaaa
ccaaaactttgttaataggtggtgcgccgtatcccccgtcaacggaatgtttgaacaggtgtacgtaactgtgtctaaag
tggttctagttacggtttccaagagtggattatgacaaaacatgtcataacccagcagaactcctgcacaggattttagc
ctggccacttcttttaaaatttccagaagacggggttcggatacaggcgttaagcctcccagttccgcacacagccgctt
tagatacacggcaggaacacgtataagcccatattcaggatttgcgccccaatccacaaataaacgtataagttcaagat
tatcgctcttcacggcctttactagcgccgcttcgagacaaagatcatcctcagaaaaacactgtaaatgtttatacgaa
aaaacttgcttacaattgttacataggtgaataggacctaaatcccaccacaaaccaaaacgctgcaacgtataatcata
gtcacttgaaagataattgcatgccacaacttttttggccaacgtttgtaaagacaacatactaagtttaaaacatctta
aatctaagctagctaactttcaagaaaaccctctatccctaagaatatatcttataactagacttatagcagtaaaaatc
aactttggttattctttttaatataaaacgtctaattacttgcaaaggactataaagcccattttcctcagctagaattt
ttattttttaatgaagtagggggatatgttttcccttcaagacctttgccgaaagcatctttttattcttcccgatgttt
ttggcgagcatgtactacaacgattaggactgtattggagatgtcacggctcccttcaacgcataggagacgaccacata
ctcatacgacgggatctcatcctttccaccaacgaggccttaagaatggcgggagaggaaggaaacaatgaagtagtaaa
gctcttgttactgtggaagggaaatcttcattacgccgtcataggagccttgcagggtgatcaatatgacctgatccata
agtatgaaaaccaaatcggcgactttcattttatcttaccattgattcaagacgcgaatacgtttgaaaaatgccacgct
ttagaacgtttttgtggtgtttcatgtctgctaaaacatgctacaaaatacaacatgctccctattctccaaaaatacca
agaagagcttctatgagagcgtatcttcacgaaaccctatttgaactagcatgcctatggcagaggtatgatgtccttaa
atggatagagcaaaccatacatgtttacgacctaaagattatgtttaatattgccatctccaagagggatctgactatgt
actccttaggatatattttcctttttgatagagggaacaccgaagctacgttgctaacgcaacatctcaagaagacagcg
gccaaagggctcctccactttgtgctagaaacgttaaaatacggcggcaacatagataccgtcctgacccaagccgtaaa
gtacaatcatagaaaacttttagattattttctgcgtcaactacctcgtaaacatattgaaaaacttttgttgctggccg
tgcaggaaaaggcttctaaaaaaacattgaacttactgttgtcacatttaaactactccgtgaaacgcatcaaaaaacta
ccgcgctatgtgatagagtacgagtccaccttggtgataaagattttattaaaaaaaagagtgaacctgatagatgccat
gttggaaaagatggtaagatatttttctgcgacgaaagtgaggacgatcatggatgagctttcgattagtccggaaagag
tcattaagatggctatacagaaaatgagaacggatatcgtaatccatacttcttatgtttgggaggatgatctagaacgt
cttactcgtcttaaaaatatggtatacaccataaagtacgaacatgggaaaaaaatgttaattaaagtcatgcacggcat
atacaaaaacttattatacggcgaaagggaaaaagtcatgttttatttagccaagctctatgttgctcaaaacgcggcca
cccaattcagagacatttgtaaggactgttacaaactggatgtggcacggtttaaaccgcggtttaagcaactaatatta
gactgtttagaaattattactaaaaaatcttgctatagtatcctggaaatcttagaaaaacatattatttccctgtttac
tatgaaagttatgactgaagaagaaaaaaacctatgtttagaaatattatataaagtaattcattataaaacaatacaat
gttaaaattcaatagatatccatcattaatattgattatattttcgaatattatcttctatggtgcaagataaccatcta
gcgcgtgaaacatgtcctcttctcttcaggaactttgtcgaaaaaagctgcctgactgcatacttccagagttttttgac
gactatgtattgcaactgttaggactgcactggcaagatcatggttcccttcagcgtatcgagaagaaccagatacttgt
tcaacaggaacccatccatatcaatgaagcactcaaagtagcagcatcggaagggaactatgaaatcgtagagctgttgt
tgtcatgggaggcagatccccgctacgccgtcgtaggagccctagaaagcaaatactatgacctggtttacaaatactat
gaccaagttaaagactgccatgatatcttgccgctgattcaaaatccggaaacattcgaaagatgtcatgagttaaacag
cacctgttcactgaaatgcttattcaagcatgctgtgataaatgacatgctgccgattcttcaaaaatatacagactatc
tggataggtgggagtattgcagccagatgctgttcgaactggcatgtagtaaaaaaaaatatgagatggttgtgtggata
gagggagttctaggcgtcggcaaagttacatctcttttcaccattgcgattagcaacagagacctacagctgtattctct
gggctactcaattatccttgagaatttgtactcctgtggacaggaccccaagtttttactaaatcatttcctgcgagacg
tttcaataaaagggcttctaccctttgtaatcaaaaccatagaatatggtggaagcaaggagatagccataactctggct
aaaaaatatcagcataaacatattttgaaatacttcgaaacctgggaaagctaggttcagtatggtgtactcactattgt
agtgaatcgtatcctgtaaattttgtaaaaaagcttaaacttttgaccacatcatattgttttagaaatctcaaaccagt
gaacaacagtcttatcatacattaaaattccagtaaaatttatattttttttggtaaacaaatgttttctcttcaagaca
tctgtcggaaacatctttttcaacttcctgacgcttttgatgaatatatattacaagcgctaggactatactgggaaaaa
cacggatctcttcaacgaataagaaaggacgctgtgtttgtacagcgaaacatcgtcctttctaccaatgaggccctgag
aatcgcagcctcagagggaaacgaaagggtaataaaacttctgttatcatgggagggaaattttcattatgtgatcatag
gagctctagagggtgaccaatatgacctaattcataagtatgatagtcaaattaaagactaccacatgattttatcattg
atccaaaatgcaaatacctttgaaaagtgtcatcagttatccaatagtaatatgtggtgtcttatacagaatgctataaa
atataatatgctccctattctccaaaaacacagaaatattctgacacatgagggagagaatcaggaattgtttgagatgg
catgtgaggaacagaaatatgacatagttttatggataggacaaaccctaatgttaaatgagccggagtttatttttgat
atcgccttcgaacggatagatttttctttattaacaatgggttatagccttctttttgataacaagatgagtagtataga
cattcatgatgaagaagatcttacttcattaccaacagaacacctcgaaaaagcagccactaagggatgtttcttcttta
tgctagaaactttaaaacatggtggaaatgtaaatatggcagtcttatctaaagctgttgagtataatcatagaaaaatt
ttagaccattttattcggcggcaaaaatgtttatcacgtgaagagattgaaaacctattattaaccgccataaccaattg
tgcatccataaaaacgttaaacttactcttgtcttacctaaactattccgtaaaaaatatcattggaaaaatagtacaac
atgtcataaaagatggtgattataccatcatattacttttaaaaaaaaagaaaataaacctagtggaacctgttttaaca
ggttttatagattattactatagctattgttttataaaacattttatccaagagtttgctattcgtccggaaaaactgat
taaaatggccgcgcgaaaaggtaaactaaatatgattatcgaattccttaacgaaaaatatgttcataaagatgatcttg
gaactatatttaaatatctcaaaaccctagtatgtaccatgaaacataaaaaaggaaaagagacattaattgttcttatt
cataaaatatatcaagatattcatctggagactaaagaaaaatttaaattattaagattttatgtcatgcatgatgcaac
tatccaatttctatctatgtgcaaagactgttttaatttagccggttttaaaccatttgttttagaatgtttggatattg
ctattaaaaaaaattaccctgatatgatacaatatatagaaattctatcgaaatctgagtaaaatttatttttttgatca
gagtaagaaaatgttctccctccaggagatctgtcgaaagaacatctactttctacctgactggctcggtgagcatgtga
ttcagcgactaggtctgtactgggaaaaacatggttctcttcagcgaatcggagacaactatgtacttatacaacaggac
ctcatcatccccatcaatgaagccctaagaatggcaggggaggaggggaatgatgaggtggtacaactcctattactatg
ggagggaaacattcattatgccatcataggagctttggagagtgaccattatagcctaatacgtaagctctatgaccaaa
tcgaagactgtcacgacatccttcccttgattcaagacccaaaactctttgaaaaatgccatgaattagataaatcttgt
aacattttatgtctcgtattacacgccgtaaaaaacgatatgctttgcattcttcaagagtataaaatgcatctaagtgg
agaggatattcaagtggtgtttgaaacagcatgccgttcacaaaaaaacgatattgtgtcatggatgggacaaaatattg
caatatacaaccccgaagttatttttgatattgcctttgataagatgaatgtgtccttattatctatagggtatacgctt
cttttcaatcatcatataaataatacgaacgaaaatattaattctttattgacacaacatcttgaatgggctgccggcat
gggccttcttcattttatgctggaaactttaaagtatggcggggatgtaacgataatagtcttgtctgaggccgtaaaat
atgaccacagaaagattttagattattttctccgtcgaaaaaacttgtaccaagaagatcttgaagaactattattgttg
gcgatacgtgcagattgttctaaaaagaccttaaacttgttattatcttacttaaactattccataaacaatatccgtaa
aaaaatattacaatgtgtaaaagaatatgaaacgaccgttattataaaaattttacggaaaagaaagataaatctgatag
agcccattttggcagactttataggatatcatagctatacctatatggtagattttatgcgtgagttttccatccatccg
gaaaaaatgatcaaaatggctgcacgagaatcgagggaggacttgatcataaaattttccaaaaaagtttgcaaagagcc
taaagatagacttcactatctcaaaagcttagtgtatactatgcgacataaagaaggcaaacaactgttaatttatacaa
tccataacttatacaaagcttgtcatctagagagtaaagaaatgtttaatttggcacgattttatgcacggcataatgca
gtgatccagttcaaatcgatttgccacgatctctccaagctcaatattaatatcaaaaacttgttgttagaatgtttagg
tattgctattaaaaaaaattactttcaacttatcaaaacaatagaaacggatatgcgttatgagtaacatttttagatga
gggaagattctaccaaactaactaagacctttcgctagaatgtatcttattgttaatatagatgagatatgtcattgtga
aaaaatagattaggtaggttgtgaaaaacagattaaacttaaaattatgtgtattatgtaaaattttagaaataaaaatt
tatttttttttattgagggtacggaaaatgttctccctacaggacctctgtcggaagaacattttcttccttccaaatga
ttttagcaagcataccctacaatggctgggattatattggaaagagcatggatccgtccatcgagcagaaaaagacagca
taatgatacagaatgaattggttctttctatcaatgatgctttacagcttgcaggagaggagggggacacagatgtagta
cagctcttgttattatgggagggaaatctgcattatgccatcataggagccttgaagactgaaaaatataacctaatatg
tgagtatcatagccaaattcaggactggcatattctcctacccatgattcaagatccagaaacattcgaaaaatgtcatg
atttaagccttggatgtgactttatttgccttctccaacatgctgtaaaatacaacatgctttctattcttgtcaaatat
aaggaggatctactaaatgcaaggattaggcatcgtatccaatccctgtttgttttggcatgcgaaaatcggagaattga
aattattgattggataggccaaaatctgccaattcctgaacctgatgccatttttagcattgctgttgctacaagagatt
tagaactgttttccttagggtacaagattatttttgattacatgcaaagacagggaatcattcaattaaccaatggagtt
cgcatggttgtgctaaatcgtcacattagcatggcaatagataatggtcttttaccttttgttctggaaactttaaaaca
tggtgggaatatacatagagccttatcttatgcagtaacacacaatagaagaaaaattctggattatcttattcgccaga
aaaatatagcccctaatacaattgaaagacttttatatctggccgtgaaaaatcaatcttccaggaaaactttgaacttg
ttgctatcttacataaattacaaggtgaaaaatgttaaaaagctggtagagcatgtagtaaatgagaaatccactcttgt
gttaaaaattttattagaaaaaaaggaaaatctagtggatgctgttttaacaagacttgtaaaacattctacatatttcc
aggtgagagaatttatccaggagttttccatcagcccagaaaaattcattaaaatagctgtgcgggaaaagaaaaatgtg
ttaatcgaggctatttctgaagatatttgggaaaatcccacagaaagaattacttatctcaaacagatagtgcacaccat
aaaatatgaaagtggaaggcgatttttggtagacatcattcacagcatttaccaaagttactcactaaaacacgaagata
ttcttaaactggcaacattttatgtcaaacacaatgcaatcacccattttaaagacctctgcaaatatctttggctgaac
agaggaacagaaagtaagaaactgtttttagagtgtttagaaattgctgatgagaaggagtttcctgatattaaaagtat
tgtgagtgaatatattaactacttgtttactgcaggagctattaccaaggaagaaatcatgcaagcctatgatgctttag
agtagccatgtattaacattctgaaagtagaataaaatatactatatactaaaaaccaaattagccatttttaactatct
tcttcttaaaaactctggataaaaatttatttttttttaatttgggtagggaaaatgttctcccttcaggacctctgtcg
gaagaacaccttcttccttccaagtgattttagcaagcataccctgcatttgctggggttatactggaaggggcatggat
ctatccaaaggataaagaatgatggtgtgcttatagagcatgatcttactctttccatcaatgaagccttaattcttgca
ggagaagagggaaacaatgaagtagtaaagctcttgttactatgggaaggaaatcttcattatgccatcataggagcttt
gaggactgagaactataacctagtatgtgagtaccatagtcaaattcaggactggcatgttctcctccctttgattcaag
atccagaaacattcgaaaaatgtcatgatttaagccttgaatgtgatctttcatgccttctccaacatgctgtaaaatat
aacatgctttcgattcttgttaaatataaagaggatctactaaatgtactatttaggcaacaaattcaaggactatttat
tttagcatgtgaaaatcggaagcttgagattcttacgtggatgggtcaaaatctgccaattcctgatcctgagcctattt
ttagcattgctgttgtcacaaaagatttagaaatgttttccttagggtacaagattgtttttgaatacatggaaaaccaa
ggacttcatttaacccaggtagttcgtatggttatgctaaatcatcactttggcatggtaataaataaaggacttttacc
ctttgtgctggaaattttaaattatggtgggaatgtaaatagagccttatcttatgctgtcacacaaaataaaagaaaga
ttttagaccatgttgttcgccaaaagaatataccccataaaaccattgaaagaatgttgcatctggctgtaaaaaagcat
gctcccaggaaaactctgaacttgttactatcttacataaattacaaggtgaaaaatgttaaaaagttgttagaacatgt
agtgaaatacaactctactcttgtgataagactcttgttagaaaaaaagaaaaacctgctggatgctactttgacaagat
atgtcaaagattctacatactttcaggtgaaagaatttatgcaagacttctccatcagcccagaaaaattcattaaaata
gctgtgcgggaaaagagaaatgtgttgatcaagggtatttctgaagatatttgggaaaatcccgcggaaagaatcaggaa
tcttaagcagatagtgtgtaccataaaatatgaaagtggaagacaattcctgataaatatcattcacaccatttaccaga
gttattctttgaaacctgaagaaattcttaaattggcaacattttatgtcaaacacaatgcaaccacccattttaaagat
ctctgcaaatatctttggctgaacagaagaacagaaagtaagaaactgtttttagagtgcttggaaattgctgataagaa
ggagtttcctgatattaaaagtattgtgagtgaatacattaactatttgtttactgcaggagctattaccaaggaagaaa
tcatgcaagcctatgctttggagtatgccatgtattaaatttctgaatcagtaagcaatagatagattttagaatatgct
gtattaagttagtttctgaataagtaattaatagatagattttagtttatgtaaaaatgttaacatttgttcataagttt
tagataccattttagagttacttttttagatattactattttagccattattatcttaaataatcactattttagatagg
tccccgtattaaaaaccaaattaaccattatctatgtttttaataatactttttaaaaaccctccataaaaatttatttt
tttttcataaaagtagagaaaatgttctccctacaggatctctgtcggaagaacctttttcttccacttgagcccttagg
caagcatgtggttcaacggctgggattatactgggaaggccatggttcagttaaacgagtgggtgattgctttatatgtg
tagaccagatttggatgctatcaatccataaggctatacaaattgcagcctcggaaggaaatgagaacattgtcaagctt
ttcttactatggaaggggagtctacaatatgccatcataggagccttagagggcaggcaatatgatctgattcaaaaata
ttacaaccaaattggggactgccatcagattctaccactgattcaagatccagaaatttacgaaagatgtcatgaattaa
atgttacatgtacctttcaatgcttatttcaacatgctataagagataacatgctgcccattttccaaaaatatggagaa
gatctgaatggaaacaggagaatggttcaacttctgtatgagatggcatgccgattacaaaattatgatatcatcaaatg
gataggatctaacctgcatgtttataacttggaagccatttttagcattgcttttgttagaaaggatttaactttgtatt
ctttaggctacatgcttcttctgggtagaatgagtactgaagatagaaactttatctcaatcataacacgccatcttgaa
tacgcatcaaaaaagggactttttgactttgtactagaatctttgaaatatggaggtcaagtggatacagtgttgtttca
ggctgtaaaatacaaccataggaaaattttggcccattttattcatgaaattccccgtgaaacggttgaaaagctgatac
tccatgctgtggagtcacgggcctccagaaaaacattcaacctgcttttatcttccataaactactgtgtgaaccctttt
gtcaaaaaactactgcacgctgtggtggaacacaagtacatgcttatcataaagcttttgctcgagcggcccaaaaagaa
gataaacctggtagatgctgctctattcaaacttgtaaaatactctacttatacagaaatagtaaaatacatgggtgagt
tttctgtggacccaaaaagggtggtcaaaatggcagcacgactcatgagagtggacctgattaaaaagatttctaatgat
gcatgggaagataaactagagagaatcaagcaccttaaacagatggtaaataccatgaaccacagaaatggaaaaaatct
attgatgtacaatattcacaatattactggatatacctatctgaacaccaaagaagcatttaacttaacaagattttatg
ctgtccacaatgcaacatgtttgtttaaagaaatgtgtaaaagctgttttgtacatgataaaatacagctcagagaattg
cttgaagattgtttacatattgctaataggcatgattatatccagattgcagaaaccgcagatgaatgtatcaaatatat
agatcttattacatttaagtaaaccatgtatatatcaagtaaatccagattaaatcaggctaattgtaaatagttgtaga
taccatataatgaatgttttattaggatagtagttcagttaagatagtagtttagttaagatagtagtttagttaagata
gtagttatgttaagatagtagttctgttaagataatagtttagttaaaactagttcatgttaagttaatagttttgttaa
gacaatagttcatttaagtcaatagttcagttaagtcaatagttttgttaagtcaatagtttagttaagtcaatagttta
gttaagtcaatagtttagttaagtcaatagttatattaagacattagttctgctaatacattagttttgttaagataata
aaaatttatttttttttcatcagggtagagaaaatgttctccctacaggagctctgccggaagaacatttacattcttcc
ttaccccttggctaagcatgtacttcaacaactagggctgtactggaagggacatggatctcttcaacgaatcggagatg
accatgtactcttacagcaggacctgatcttttccatcaacgaggccttaagaatggcaggagaggaaggaaacaatgaa
gtagtaaagctcttgttactatgggagggaaaccttcattatgccatcataggagctttagagggcgaccgatatgacct
tatccataaatattatgatcaaattggggactgccacaagattcttcctttaatccaagacccgcaaatctttgaaaaat
gccatgaattgagtaactcctgtaatattcgatgccttttagaacatgcagtaaaacacgacatgctttctattcttcaa
aaacacaaggagcaaataagattacacatggcattaacccaaatactatttgaattggcgtgtcatgaacgtaaaaatga
catcattagatggatcggttattccctgcacatacaccatctagagactatttttgatgttgcattcgcccataaaaatt
tatccttatacgttttagggtatgaacttctcatgcacaaagtaaatacagaggctgcatatatagaattacccaatttg
ctatcatatcaccttcgaactgcggcggcaggaggtcttcttaactttatgttagaaacaataaagcatggtggatatct
ggataaaacggttttatccgcggctatcaggtacaagcataggaaaattgtggctcattttattcatcaggttccccgta
aaaccgttaaaaaactgttactctatgctgtgcaggctcgggcccccaaaaaaacactgaacctacttttatcttcctta
aactactccgtgcacaccatcaccaaacaactcgtacacaatgtcgtcatctacagttccacgcttatcgtaaagctttt
actcatgcggcgaaaaaacaagttaaacctagtagatgccgttttagccagacttgtaaaatattccacctatacagaca
ttgtacaattcatgggtgagttttctgtgagcccagaaagggtgatcaaaatggctgcacgggaatccaggacctttctg
attgaaatgatctccaaagctgcttggggaaatcacccacagacgttgattcatcatctcaaacaactaaccaataccat
gaagcctcaatctggaaaagaccacatcatatataccatccactatatttatctaaactctaatatgctggtagcggagg
aggaaaaaaatatttttaaattagcaaaattttatgcgaatcataatgcggtaaacaggtttaaacaaatttgtgaagac
tattatatattagatgcacgatttaaaacacttattttagaatgttttgaaattgccgtccagaaaaactatcctagaat
tgcaaatattgtggatgactatattcgattccttttttacaggggaaatataaccgaggaagaaattcgtgaagcctatt
ctttaaaagatgctgaggtttatgtagatttaaaatggttacaacaaggagaaatggtttaaaccaaatccggtttaaac
taaatccaatttaaactacatttggtttatcattagtcattgaaaccatcgaaaaaaaagctatttgtttatccccataa
actcatcttttttttgtctcaaagtttgacactaaaattcagtgttttatagtgtttataattaagtgttttgcatgcat
tgcagaaattttcatcttttttaattggttcaataccacatgtcatacaatatgttgtttgattatcaagattaacttta
tgaaaggaaagtaagtgagccgcaaatttaaaagtaaaatatctttcatttaaaatgatcttatgaatgtattttcgata
aggaggaatgaaagcatttgccaaaataaatcgcataaaaggcttggaaaaacccatatcttctaatcttttgtgggtat
aaaccctattttggtgttttacaaaaacttcattgttataatagtcgttatagctatcaatcatttttttaagtcctata
atgcccaaggttgcacgcataaagccacagtttctgctccaaaaagcatgcacctgtaaagggtgcttttcatataacca
attacaaaatttcattccgcaacagtagcatgttatttcagtgggggatgtatagaataatccggcattcgaaaattttt
cataattttttatgtcatggattgcgaagctttgatttcgtgcatctatggagctatagcctacatatttaggttttact
tcaaataatcgcaaagagatgtatggatctatcgtatttattttaggaaacatttcataattttaaattcttatatataa
tataaaaaaaattacaaacatttgtaatgatcatcctcaattgaaggctgagttgtaggctttatttttctaattatacg
aagaaggtaggttctcataaagccttcaagatgactattgatgtttccaatacattttctcaatgagttcataaacccag
acattttgctaatggcttggcaaagtgccaacaagttgtccacaaagtactggtagattgccactagctatagctagcta
tagtgagccaacctctctgtatgtattttatatatttcattttttaatagatttaatatttttataaaaaaatatttagt
tttttatacaagaatgtcgacaaaaaaaaagcccacaattaccaagcaagagctttactccttagtagcggcagataccc
agttaaataaagcattgattgaaagaatctttacaagtcagcaaaaaataatacaaaatgctttaaagcacaatcaagaa
gttattataccacccggaatcaagttcaccgtcgttacggtgaaagctaaacctgctcgccagggccataatcccgccac
aggagagcctattcaaattaaagctaaacctgaacataaagccgtaaagatacgagcattgaaacctgtccatgatatgt
taaactaaactataaagtcatattcttctttatcgttattatcttcaatatatttttgccaatcgaaatcgaataaattc
agatcctggacatttaaatacttatcatcgtacattttaatataatttaaacatgagttgttgtcaaaaacttttagcgt
ttttgttaaaattatcatatgaataatttccttattaagagttgccggaataatacaaaacctatttttaggtacatcat
ccatgataatagtaaaattagtaaaaattgtttcttgtttttcttttgtttcaaataaacgttgtaaggttaaaggtttc
tcgttcaatggtttctttgaagataaaaagaatgtataatctggtttaaaggtatttttggtttcaatcgtgattccatc
tgcttgagcatatactaaaccagaccaaatataacggtccactattacaatataatttagcttaagtagcactgcaattt
ctgcgataaattcactacgatgttttgtaaataatttatgtaattgttccgatgacatttctatggttttatttaacacc
tgcaatataagatcaccggtggtcgtgtctggattaggaaaatgtatacatatagcattataatccatgcattccaatgt
ttcttttaatttcattgcctgtgtgctttttcccacaccattgattccctcgatggcaatgagtattccacgcatgatta
ataaaaggaaaaaaagaattcagtttttaacatttcttacaaatctttttttatacaacattgtacaacactgcattagc
ggtatatgatgttatagcttcattaaatatttgcttttatataatctttaccaacctatatttggtagatcactgcagat
ggtcataaataggccataactaagataaaaattatttcagacgctactacggtagtattattaaaatcatgtgtggcaat
gtatgacgtcttaatagataaaacatttaaggaaaacaaatttgaataaaaaaaataattgttatgatggcgttgttaca
caaagaaaagcttatagagtgcatctatcatgagctagaaaatggcgggacaatattgcttctaacaaaaaatattgttg
tgtcagaaatttcatacattggcaatacttataaatattttacctttaatgacaatcatgatctgataagcaaagaagat
cttaaaggagcaacatccaaaaacattgctaaaatgatttataattggattataaaaaatcctcaaaataataagatttg
gagtggtgagccgcgtactcaaatttattttgaaaatgatttatatcatacaaattacaatcataaatgtataaaagatt
tttggaatgtttcaacttcagtcggtcctcatatctttaatgatcgtagcatttggtgtactaaatgcacatccttttac
ccatttaccaacattatgtcgcccaatatattccaataaattagatatctttgctattaaaatagttaaaaaccttatag
gataattaggtactttattacgataaattatgatattttataattagttactttattataattaatctctttattaatga
attatcataagataactaattatttttttccatatatcagataataaatctgatatgggctaaaagtatgtttcaaacta
tttacaatagaatttctgttaagaaaacatacataatttgaataaaatttttttaaatatcaccgaaacaatcaacatgg
tgttaatagagtttttaacaggtttcttctatttatatggaaagagactgttttccattagtaaagtcatggacatgata
tgtctagactattataccattattcctgctcctctggcgatgatgttagcggcaagactaaaaaactatgacctcatgaa
acgactgcacgaatgggaaatctctattgactacgctctacttgtagtagatgatgtgccgtctattgactattgcttaa
gtcttggcgctagatccccgactagagcacaaaaaagagaactgctgagggacaacacgtttaatcccgtgtataagtat
cttatgaactgttccggcttcccaacaaagagagaaaaaaacattccttgtgatgttcaatgcgaaagactgcaaaaaaa
cattataaaagaactggtatttaactgctctgtactgcttgaaatggtactgcacacagaaagagaatatgcatacgccc
tacactgtgctgcaaaacataaccaattgcccatcctcatgtattgttggcaacaatccacagacgcggaatctattttg
ttgaaaacctgctgttctgataagaacatcaattgttttaactattgtattctatatggcggcgcccaaaatttggatgc
tgcaatggtggaagcggcaaagcacgatgcccggatgctgataaactactgtgtcatgcttggtggaagatccttaaacg
aagcaaaagaaacggctgccatgtttggacacattgaatgcgcacaacactgttttaaactgcagtcttacgtcgtggac
acatcgaatacagacgacactgattaaagcgacaatcttacgtcatgaacgactgtcttttgagtatctatacttacatt
atatttttttatgaaaaaaatataaaggttgtatacaaacctttgtatacaagaaatttggatcattaaacaataattaa
tttggacacaggaaacgatctagatcgatcaaaaagctattttttttgcacacagaacatttagataattgagagattac
tttccatacttgttaagcttttttacacacaggaactttggattctgttcaggaagtttttcatagacattatgtttaca
gccagtaataataattttgggctttttcttaaaccaccggtggaaaacatccagcttgtaaagagggaaatgcatgtaga
gaggttttggtagtcatggttaagagatttgactaactccatgtttcctgtaaagactgcccagtcccaagcagtaaaac
ctctatgatagtctttttgagtcggatctgctccaaattttatgagagaaagcatatttaaagaacggccccgtattgcg
gccttcatcacaggagtcatcccattaaaattcggtaaacaaattctggtcccattttttccgaaatagcccaacacccc
ttccaggattaaatgattttttttctcagctaaataatgtaaagcagagtttccatctttatccctcctatgagggttaa
ttatttctccaggataagattcttgttcaaaaagaaattttaaaaagtctatacgtccgtagatgcatatccacatgaat
accgaggatccatttttatcgcatctattgacaatccacggatctgttttaaaaaattcctcaaatagtgtaagattccc
atttctaatatgttttttaatccatttaacaaacaagttttctatctccctttctggaaacatgtgttccattttgaatg
tcgcccctactccactatatgattttactcctttaatttttaatgtccttttttttcggacttctttggataagctgttt
attaccatctttaaatgccttatagcggggaggagccaggcccttttcccatatgtgcggtaattcttggtgtttatgct
tgcctttggcataaccaggccagtatttttcgatatattcagggtttgtttttacgtattctttaaaggtccgataggct
tcttgaatacaggtaggctcaccggtataatttccatgttcatcttcctttaaaaagccattaaccctgtcctttctcca
cttaagattgtgctttccaaaaatgcgatcaagatcttgcgcctgctggggtggaatcataaatccctttttaggtcgaa
gctttttattttttccatagcttcggccatcgcgttgcgaaacagtggttaggacgcctgatagtctttccatgggcgtc
gcatctaatcctatccatccaccctgatgaatatcaatggcaacaagctctcctttattttgggcaagccaagtttccaa
gaatgccatgctttcttcccagggataaggcccgccaacaccacgggttgtccaatcttgcaaggactccaggtccgaca
cctggtaaggctctaaagaagacggttccttgtttttgtactgcaaataagatttaatgacccatttataccatgtgtcg
aaccgcagcgtggcgcctccaaagtgaaagccgtcgttgattttaggatatctgcaacatatttcaaccgtacgtttgag
ttctgcaaaagcggccttccaaggaagtctttcgctgcgggtaagacggtctattttgccctgcgtgccatagcgtatgg
catgtcgtgccaattgcaacaattctgacaccgatccgtgggccccgatccagtttatcggataggcaacctccgaaggg
tttaaaagatgctcgtaaaagcgtggatcttcagatgccaaggcgtctgcaaaggggataatgctagaaaacctgtctag
acatacgttttctgtgtttacttctaaaggtagaaaaatggttgcgtgaggcttttgaacctgcttgttcagcggtctgc
atatgctttgaataatgtctctaggactatgtcgcggcgctgcaaaaaataccgcgtttagttctggaacctctacgccc
tcttgaaagagtcgacagtttaataaaataacgggttcctttgaggaacaaaattctgtaaatgttttgaggataacctg
tcgcggcagggttgagtgagctatcagggcatagaccccttggtctaccaacgccgcgtatagctccttggcctgtttaa
tatcacgggtaaataccagcattttaggagccggtatattggtttttaaataggctaaggccattataatttgctttact
atgatctgtttcgtggtctcctctttggtactcggttggtgggccaatttaggcgcggctaccatctgcaattcaaaatc
atttacatagccggcctctatgccttctcgcagatagtagcgaaaggcaacgccgccaaaaagttcacgatttttcatgg
aaagcggggtgtcgtacctgggcgttgccgttaaaaaaagtcggtgcccttttttaaagttgagcaacacgtgggtaaag
ggccgtgtctcccattcgccgcaaatccggtgacattcatcgctaataataagatcgaaatcatccaccagtagcgtgga
ggattggtaggtggcaatcacaagaagagaaggggcctcccgtatccgttttgcaataaagacaggattggtggtcattt
ctatattgtcgtgatttagcacaatgcgggtctggtcagaccccacaagcaaaacgttcttcaaagaaattccatactga
tagagtttttccagagtctgccgtagtagggacaggcccggcaccaggtacaaaacttttccttgaagataattggagag
gataagataggcgacgcgagttttgccgcatcggcaggccatctgcagaatggccctcccacttcgccgcagctcctgat
agcccatattggccgcctccttctgataaagtcgatcctcgattgcagtccgtgtctcatctgtagaaaaaaataatacg
tcatctgcgaaatgttcatcttccacaggagttatcaccaggtgtctcagtttctccttgcttatcagcggatcagaggg
caaagatggctcaaccactatcgtggaatcattcatctcataggcgggagaatcacacaaagtatagcttatgtccagac
agtttgcaacatcctcagccaattgttttattttttcgggtaaaagacatacgagttctttgtttttgacgcgaaaaaac
tgtgcacaatataacacccctgcttcaattttttgcgcatccttctttgtagatgtttccaatgtgaaacaatacttcca
ttcatccgtaaaacaggttgtataagatccatcatgaagcctagcggccaagtttcctgtgtgcccaactttatgtaagg
attgggcctccagccagggatgaaccgccacgtaaaatcctgcgcacatgctatatcaaattgcagtttcttaataactg
tacacaggatctgaaaaacatgtgattacaaaatttagataagaaatatttaatattaaaaatcacagaatacatgtcac
tgtgtagagagaaagccaaaaactcctcttgaccgccgtgggaaatcatccagggtagtaggttgtgtttcataaagttg
tatgccgtagtgatcaccgtggactccagatggttattggcatctttgcaatactttgccatcttggcagaaaagacgat
aaatccacaaattctaccccagttgataagatccttaaacagctcagtcacaaccccagtaaactgggttttaatttctt
gaacactcgtaagagaaaaggtaattgtaacctgtttgttcaaacactcatcataataggttaaaattttttttatttgt
tgttgatatgggctaagctcatgctctgaaatatcattaatgtaatatttaatatatcccactagtatttcattaatgat
attatgatatattaactcttctccctccatagcggcaccctatatttttttatttaggtttcaatgttatcacaattgcg
atacaattgtgatacaattgtgacacaactgtgttgtatacaacaaatgttaggccacgtatagcaacctatatgttaag
aaatatttttatcccaacattagttggaaacgagcagccgcaaagaagtcatttaaaataagccattaaagatttagaat
ttatatgtatacaactgtacaatggaagcagttcttaccaaactcgaccaggaggaaaaaaaggctctccaaaattttca
tcgttgtgcttgggaagaaactaaaaatattataaacgattttcttgaaatccctgaggaacgatgcacctataaattca
actcatacacaaaaaaaatggagcttttatttacccctgaattccacaccgcctggcatgaagttcctgagtgcagagag
ttcatattaaactttttgagactcatttcgggacatcgagtggtattaaaaggccctacatttgtttttacaaaagagat
caagaatctgggcattcctagtaccatcaatgttgactttcaggccaacattgaaaatatggatgatctacagaagggaa
atctcatcggcaagatgaatatcaaagaaggctaaataaaacaactaacatcaaaaaacattaaaggctatgttgtggac
gatgcctttgtctcaatagtttcgaggtcatccaataactcatgtaacgtaaaaaagttggtccatttttttgaaaacat
taaaagacgttcgtcttcataaataaaaaagtcattcgaaggaaaaatgatatactcaataccatagtcttgtaatattt
tttttaggtctctcagggtccagggatttaccaggcttctacgcgaagtgagcatcataaaaatatctaatattttttgc
gccataagccagcgcggattctcattggcccacaaatcaacaataattctcttatcaaccgtgagcattcctacttgatt
cgaagaaatgattagatgcccagcagtccaccccatgagtagataacgcagcgttgtagaaatgtcacatatggaaggca
ttcctccacaacatgaacccaaattaggatgcgtgtgaaacacaaacatagcaggcttgttggccaccctgctataaata
tcagcaggcatcatagcctcgctgccaaaataaatgttctctcctgccctataggggcttggaatgatttccactatctc
gggtacaccgtttatcatattaatgcggccgcaccattcacggtcatcgtccaaaaattttttgatggcaccccgaacat
tgtcccagttaagcaacagagtattcacaatctcattacgctccgcccagtattccttaaaacttcttttagacttgctg
agctgttcccaggattcgaactcagtccaatgttttttttcttttggggaagacttcccttttgaaacattttttgcggc
tccaccatctacactatgattttccaaaataatctccttcatcgtttgagttatatgggcattgctaagcaccttagtgg
taacctgtttacctatgtgatttagcagaaaaccaagtttgtccatttgtgtctcaaccatttattcttaacaaaacaaa
aaaaaattaaaaatcatcgtcgtttaaaaagagtttgaaggcaaacgcatcatccttaacacagttctgatactgcgtag
gtcttaactcgaaaaagttggttttttctacttcattaagaaagaatttagtcatctgaggaaaagggtttcccacctta
taaatgcttttgcactgcatcatgaagcacaaattatctgtaaagtagcgtatatattgaaatagcatttcttttgaaaa
accgggaactcttcctcttgccttgtcaaaggcatagttaataaactcatccaccaactccacagcctccttcaaaattt
tgtgaatgatcttttcctcgggaatgttatacacgtaatttgagataagaaaacacgcaaaactacagtgcatcccttca
tcacgtgagataaactcattatagcttacaagccccggcataatattctgttccttaagaaactggatcgccacaaagtg
gttttgaaataaaatgccttctacggcggcgaagcccaccagccgctcacctagagtgttcctgtcggggtccatccact
gccgcacccactgcgccattttttttatgatagggtgtttttcaatgccgctaaagatgcgctgttgttccttctcatcc
gggatcagcgtttttacctgtattgagtaggcttcgctatgaacgcactcttgggcagcctgcattgtataaaagtataa
cacttcctttactttaatttcgcgcataaaattggttaaaaggttttcgataacaatttcgtcggcaacaacaaagaagg
ctaaaatttgtttataaaattcgcgctgtggctttggcatggcttcccaatcatcaatgtccttacacatgtccacctcc
tgcgccgtccacgtcaaactttctaattttttataccagttccaacattcggggtgctgaataggaaaaatagtgaaacg
ttgggaattttcaattagtaattcctccatatttgaaataaatattaacatcttcaaatttattggctgccatggagacg
ttttttattgagacgttggcatctgatgtgtatggaaaggcgttaaatgttgatttagatagactatcgcaggcgcaggt
taaatatacccttcaagagcttatttcctactgcagcgctctaaccattttacattatgactattcaacccttgcggcgc
gtctttcggtgtaccagctgcaccagtcaacggcctcctccttctcaaaggcggtgaggctgcaggccgcacaatcctgc
tcacgcctgtccccccagtttgtggacgtcgtttacaagtacaaagccatttttgacagctacattgactatagcagaga
ttacaagctgtccctcctggggatagaaaccatgaaaaattcttatttgttaaaaaataaagatggggtcatcatggaac
gcccgcaggatgcttatatgcgggttgccatcatgatctatgggatgggaagagtggtcaatatgaaaatgattctgcta
acctatgacctgctttcccagcacgtcatcacacacgcgtcgcccaccatgttcaatgcaggcaccaaaaagccacaact
ctccagctgtttcctgctaaatgtaaatgataatttagaaaatttatatgatatggtcaaaacggccggcatcatttcag
gcggcggcggtggaatagggctgtgcttgtcaggaatacgggcaaagaatagttttatttctggtagtggtcttaaaagt
aacggcatacagaattatattgtgctgcaaaatgcttcacaatgctacgcgaaccagggaggcctacgtcccggagccta
cgccgtctacttagagctgtggcaccaagacatctttacatttttacaaatgcctcgcctaaaaggacaaatggctgaac
aacggcttaatgcccctaatctcaagtacggcctatgggtccccgacctattcatggaaatacttgaagaccaaatacac
aacagaggcgacggcaaatggtacctcttttcgccggatcaggcccccaatctacataaggtctttgatttggaacggtc
gcagcacgaaaacgcacaccgcgaatttaaaaagctttactatcagtatgttgctgaaaaaaggtacaccggcgtcacaa
cggccaaagagattatcaaagagtggttcaaaacagttgttcaagtagggaatccctatatcgggtttaaagatgccata
aatcgtaaaagtaatctttcacatgtaggcactatcacgaactccaatctttgtattgaagtcacaatcccctgctggga
gggtgataaggctgaacaaggtgtttgtaatctggccgcagtaaatctagccgcctttatacgtgaaaatggctacgact
accgtgggctcatagaagcatcaggcaatgtcacagaaaatttagataatattatagataatggctactaccccacagaa
gccacgcggagaagcaatatgcgtcaccgacctattggcatcggggtctttggcctagccgacgtgtttgcgtctttaaa
aatgaaatttggttcacccgaggccattgccatggatgaggccatccatgcggccctatactacggggccatgcgacgat
ccatagaacttgcaaaagaaaaaggaagtcatcccagctttccggggtctgcggcctcaaagggtctactgcagcccgac
ctatgggttcgctgtggtgatttagtttcctcctgggaagaacgcgtggcacagacgacgcagggtgtgttgacgccgaa
aaggtggtcgcagctacgcctggcggctatgcagggacttcgaaatggatatgtcacagctcttatgcccaccgcaacct
cctcaaattctacaggaaaaaacgaatgttttgagccctttacatccaatctatatacacgtagaacgttaagcggggag
tttattgttttaaataagtatttaatagacgatttaaaagaaattaatctttggacagaagccattcaacagcagctact
aaatgcgggaggtagcattcagcacattttggatataccggccgagatccgcgatcggtataaaacctccagggaaatga
atcaaaaaattttaacaaaacacgcggccgcacgaaacccctttgtatcccaaagtatgtccttgaactattacttttat
gaacctgaactaagccaggtacttacagtgctcgtcctaggctggaaaaaaggtttaactaccggttcctattactgtca
ttttagccctggagcgggtacccaaaaaaagattataagaaactctgagaaagcgtgtaatgcggactgcgaggcgtgtc
ttctgtaggtgtctcgcggtaaaagagcagcggggaccatatggtaaaccccaacaagaggataatgaataaaaaaagta
aacaggcatccattagttccatattaaatttttttttcttctatataatggaatattttgttgcggtagacaatgaaacc
tccttgggggtttttacttctatagagcaatgtgaagaaacgatgaaacaataccccggcctccattatgtcgtttttaa
gtatatgtgtccggcggatgcagaaaatacagatgttgtatatttaataccctcgttaaccttgcatacccccatgtttg
tagaccactgtccaaatcgtaccaaacaagcacgacacgtattgaaaaaaataaacttagtgttcgaggaagagtctatt
gaaaattggaaggtttcagtaaatactgtgttcccccatgttcacaacagattatctgcgccgaaactttccatcgacga
ggctaatgaagccgtagaaaagtttttgatacaagcaggacgactcatgtctctgtaaatgtctcttcctttatgggtga
cgtctcttcctttgccgaggaagtctctgttatgggcaagaggtttgaaacaacgcaaggactctgcttaatctgctgtc
tcacaaagggaatcaaactacctgctttcgtatttttaatgtagtaattacccttgttgtgatgaattttaagaccatag
cgtagtcccagtactttattaatgaattttaaaattgtttgagggtccgttttattgggctttttaagcttaaactcaaa
gctgatcgcgcttaaatcatactgaacaaattcatcaacgagtttcgtcattaattgttcattggtcaatatattagggt
cctgaacgcatttaaagccgcacttagttaatagcataatagcgtacatatgagattgaaaactataattaaattgtaga
tcatgatgctctgcgtgttgcatggcccattgatgaaagtttaattcctgagtttgtaacatagtgagcgactcgtatac
tgtctttccgcggcttatttggacacggccagtatagttctgttttgtcataaaactattgtattgttcaacaaatttgg
gagtaattttatgaccgtgccatgcataaaattcgagtagtttatacttttcatacgcaaataggtcttgctggtctact
gtgatgccttcctttaagttttgtttaatttgtaaagctttattggcatcaatggtttcagccgaggcaatgtttacata
gtcctggtgtttaatttccattttaatgcttgtatattgtttgactgtctccagcttttcacccgtcagtataaacacct
tagcgccggtgtcggcgatctggttaataaatcgggttataaagtgattttttgatagatgttgtatccgcattgtttcg
agccatagatggtagtatggagttttataatatatcggcctacctgtttccttactatacgtgaaggaaagctggtgatt
gcttatggtctgaaaaagggtgtcacgtttttgtaacgtaaacatttcaatgtcttcgatggtttctggatagtaatttt
gtttcccctgtaagcagattttataacacttactttttaattcacgcacgcggcccaacatttggcaacatgtttctacg
tcacacgacatattgttaaaaaagccgtataaaacatcaaatctcttatcttcgtatgaaacacccgctgaaatcgtggg
cgtatagataaggatatcaacgagcccccaataatacgatacattattaaaatgggattcccgttcatgagcagtgcttt
tagaactataaaacccaatttttttttccggaaactttttttggataaatgattgcaacagccgggcctccattaatgaa
tttgtagggataacaatttttttgtcttctagcaaatcctttaaaaggttatttaaccaagtttctcgtgaagaggtaaa
ataatacgtgtcatgctgggcccttttatattgattccagtgaaagaagatagggacatccccgcgaaaacgctgtagaa
tattatacgttcgatttcctaggtttgcgtccaagcatataacataatttgccgtttcgagcatccacatgaaaatggca
aaagagggagcaaagtatttgtgcaggccgctattgaattgattaaaaatcgattctacctcatccaaaataagtaggtc
tacaggctcggctgtggaggttagccggaaaagtgattctacctgaatgatgactctttcgtagctgtccaaatctccag
ttacttcgctgtacaatgtgaaattcggtagccgggattgtatattttttgagaagatctgtcgaaacgtcacaaaccgt
atggtttgttgttttgaaatagaattattgccgtagtatttttgcaaatagttgcgcagttggacggttttacctatttt
catttgagcctttacaacaagcgtagggactcgttcatattctcgcatactactttcatcatagatgtgtttttgagtat
caggcagttcttcaaagagaatggactcatgaacctctatgctctttgtcatcacttggtccacatatgtttccacaaaa
ttatttgtgccggaaaggctgcccatgagaaggctatgtttattgtcatggcgacagtgttgatacactttgtttcccgt
gactcttaaaattagggtattgtccttatcatgcatacgcttacatatttcgcagtaacttggacttgtacgtttaaaca
atactaaatttttatgaacacggaggaagcaatgatttttacatagtgttcctgcaaattttaatacctcttcaagttca
ctttgttggatagtatcgcaggaactcggtgttgtttcttttacatttgtgaagatacaaggtaaacacgtcgtttcaaa
gggggttgctataagggtatcactctttttcgtggttgtactggtctcaaacacctctgcaagctcctcattaaacattt
taacacgcatgctaccttttttatgagaccctatgatgcgaaaattttgaatacttttgttgacctgggggtcaacaaaa
ggataaacgtgtttgggaagattttctaacactttggatgtaaagactttggcctcattattgtttaatactgagtatgt
ataaagtatgatatgaaaggagtatttaagttctcgctttttatttaatccgatagaatctgttagcaaaatttgttcac
gcgttagattgatgttataaggtaaagaatatgtctcgtaaaatacatccatgatgacgttaattatcatgtcaaggatg
tcatagacattgtcttcgacattatcattgtcatcaacattgtcatcagagtatgacttatttaccggaaagtcgatgtc
aaattttaagcgctgaggcaaaaacccaaataccacttcgtggaaacacttctgctcaaagggctgagccgcctcccact
cccaaaagtcatcacgacttgaaaaaactctaaaaagattattatattcatctcgcaccacgaagtgattctttaaggtt
tcgagagaatatttatcctctacggcttctccttgggagttacagcgaagaaacttgaatgtttcttgcattttgatatt
taaaattaaatcaattatgatgcggccgctaatgcggcggttgacgcggccgcgccgctgacgcagccatcatacataaa
gcggcatggccgttttataacgactagtcggccgttatatgacgaactatataaaaatgaattcttttaattagagttaa
gtattgttgattgtataatccatcatggttgagccacgcgaacagttttttcaagatctgctttcagcagtggatcaaca
aatggacactgtaaaaaatgacataaaagacattatgaaagaaaaaacgtcttttatggtatcattcgaaaactttatag
aacgttacgataccatggaaaaaaatattcaagaccttcagaataagtacgaagaaatggcggccaaccttatgaccgtc
atgacggatacaaaaattcagcttggagccattatcgcccaacttgagattctaatgataaatggcactccacttccggc
aaaaaagacaacaattaaggaggctatgcccttaccttcatcaaacacgaataatgaacaaacgagtcctcccgcctcag
gcaaaacaagtgaaacacctaaaaaaaatcccacgaatgcgatgttcttcacgcgtagcgaatgggcatcctcgaatact
tttcgagaaaagtttttaacaccagaaattcaagccatattggatgagcagtttgcaaacaagaccgggatcgaaagatt
gcatgccgagggtctttacatgtggagaacccaattctctgacgaacagaagaaaatggtcaaagagatgatgaagaagt
aatatttttggtaaaaatatttttatcaaaatttttttaccaaataataaaaaatattttttacttttttttcttcataa
tatacatagaatgcctacaaaagctggcacaaaaagtaccgcaaataaaaaaacaacgaagggctcctccaaatctggtt
cttccagaggccacaccggcaaaacccatgcttcttcgtccatgcattccgggatgctctataaagatatggtaaatatt
gctagatctagaggcattccgatttaccagaatggatcgcgtcttactaaaagtgaattggagaaaaaaattaaacggtc
aaaatgaatataatcaggaaacttaagcctggaacaattagccttgtgctgggacccatgtttgccggcaaaactacgtt
tcttattcattgcatttacatgctcgaacgtttggaaaaaaaagtagtcttcataaaatctaccaaaaacacccgagaca
aaactattaaaacacactccggtatacagctacgacccaaacaatgtaaaatcatagaaagcacacagttatctgacgtg
ggttctctcaccgatatccatgcagttgtcgtagatgaagcgcatttttttgacgatttaatcacatgccgcacttgggc
agaggaagaaaaaattattattcttgcgggactcaatgcttccttcgagcagaaaatgtttccgcccatcgttcgtattt
ttccttactgcagctgggttaagtatattggccgcacctgtatgaaatgtaaccaacataatgcatgctttaatgtgcgt
aagaacgcagacaagacgcttatccttgcgggaggaagtgaactgtacgtaacatgttgtaacaactgtctaaaaaatac
atttattaagcagttgcaacctattaaatattaaaaatcttatacaataatggatcattatcttaaaaaattacaagata
tttatacgaagctcgagggtcatccctttctttttagcccgtcgaaaaccaatgaaaaagagtttattactctgctaaac
caggccttggcctcaacgcagctttaccgcagcatacaacagctgtttttaacgatgtataagctagatcccattgggtt
tattaactatattaaaacgagtaaacaagagtatttatgcctgttaattaatcctaaactcgttactaagtttttaaaaa
taacgagctttaaaatttacattaatttcaggctgaaaactttttatataagtcctaataagtataataatttttacacc
gctccctctgaagaaaagactaaccatcttctaaaagaagaaaaaacttgggcaaagattgttgaagaaggaggagaaga
atcctaagtcgcttacatttttttttgctatttttatagaatgtacacgcatgttgatgttgtcggaatagctgaagcct
cagcggccctctacgtgcaaaaagatagggatcgctacttagacgtgctaacaaccattgaaaactttatttaccaacac
aaatgcatcataacaggggaaagcgcccacctactctttttaaaaaaaaatatttatctttacgaattttactccaacaa
tgtggcggagcacagcaaggctttggcgaccctgctttataaacttgatccggaatacctcactcgttacacagtactca
ttaccaaaattcccaaccattggtatgtgattaacgtagatcagcgagaatttgtgcgcctatatgccatcccggcagtt
aaacaacacttaccgattcccattttacccttctattgcaccagcgcactcacccagcaagaattgttttgtttaggacc
tgaactgcagttaatacaaatatattccaagctctgtaaccccaactttgtcgaggaatggcctacgttgctcgactacg
aaaaaagcatgcggatgttatttttagaacagtttccgcaaagattggaaatgacgggcgggaagaaggaggagaaggaa
aagcatgaaagtatcattaaaaaaataatactagaaatggtctctacccgtcagcgaatcgttgttgggggttacataca
aaaaaacctgtacaaccatgtactcaagaatagaaatcgtttacagcttattacgagcttaaatatttatgaagaaaaag
atatcatccagcaattttgtgattcaaatggactgaagatcaaaatacgtatcaacaatccgctcttgcctacaaatccg
gaattacggcgtttgactatttattttaatcataataatgatgatgatcagtcatatctaatagtagatatgtacaacac
gggaagctatgagctagtgcctacaaatcagataaacacgcttgatggcagctttttaataggaacacccttcgtgcaag
cgcgatttttgttggtagagatctgggtgcttatgcttattgcgcagcaaactaaaaaggacaccaaaaaaataatacaa
ttttttataaatcaatatgaaatgcttatgaatagtccttggcccagtatggaggccctttttccctcaagcagtaaaag
atatttaggcaactatgtagaccctaacgcgctcataaagtgggcacaactcaaattaaaaagaataccgcctttttatc
ctggaaagccggatgaagaatcatgttaagccgattaaaaaatcatgttaagctggttgaaaaatcatgttaagctggtt
gaaaaactcttggtgaaagcacggatgtaatattaacattggccgctcgcatttcgtgttgaaatacgatggaagagcga
cggctatctaccatgccgatatcggcctggacatcacagttcatgcacttgtagatgggatgactcgcgttatagatggc
aggctcgccacagtttctacagatgtaggagatgcagccatccgagtcgtcgtgcgatttttctatgatggtttgcatgg
cgccctgcgccgtaagcacccaatgctccatttctcccagacgaagacctccgtgcgatcgtttgccgtccaacggctgg
cctgtgagggcatccgtgggcccatagcttgcaacggcgtatcggtcatccagcacaaatttttgcaggcgctggtgata
ggtcggtcctatgaagatggccgcatcaaagtactcgccggtctggccgttgaacattttttggcatccattgaagcgta
gaccttcttgcgccagtctttctgaaagaagctgcacattaataggcaggaatgcggtgccgtctgttaccaccccctgt
agggcatttgctagaccaaccgtggtttctatcatttgaccgttggtcattcgggagggatgtgagtgggggtttacaat
gaggtcgggctgcaatccgtcctctgtgaagggcatgtctgaagtgggcagggccagcgccgcaatgcccttgttcccgc
tgcgagaactcattttgtcgcctatattgagatttctttcatagcgcaggcgcatgaggccaaagatctcgtcattaggc
ccatggggacgcatcacagcatccacgacggccggctcatcgaagccgtacatgacagaccggtcgatgtatttgttgag
ttcgtctttttcgccccgtattttggccacttttcctataatgatgtcgccctttttgaccaccgttcctacgggcacga
atccatctacaagcttttcgtaattagcaccaggcttaagatttttggtgattaaagggtcgggcttcccaaacgactct
atatcgctttctaattctactttttcttctcggtagaaggtgccggcaaagccgcccctgtcaataaaggactgcgacac
gatcacagagtcctcctgattgtagccgccgtagatcatataagccacaatggtattaagcccgttgggtatgacatagt
tatgtgctatggtctttacaagcggcatttcattgtaaaactggaagaagcggttcatgtcgacacgatatggccagcta
aagcaataccagccccccgtttgccggccttggtttgtttcataggtaacacgcgcaggttgggtacagtttgcgtaggg
ggacactagggcggcaaggcccaaaatagcttggggcacgtccacgtgtgtgaaacgacgcgttacatcatgtttatgtt
tgcgtagctcgatgatggagaaggcaacaagacagttttccgcctcctcgggggtaatgaactcacagatgccctgtgct
acgagatcttcaagtgtaagcgttccggctaaaatgtcttttgccatttgaggcgtaaatcgcgtattttgaatgaaagg
gattttatgtttttcccagtctttatcgcctttttttctggcctctgcggccttgtagcaggcttgattgtatttttcaa
tattattatctacaatgagtagggggcgggtcagcctaccgacgtccaaccaaaattctacttcgtctaccatgctatcc
cagtagatggtggtatggggatgcacaaccttgccctcacggcgaagcattctataccgctgagcaagctcaaaggcatt
ggtgcagcagccgatccattctccgttgataaatacgcgcgctaggccctttcgtacaatgtccttgttggaaacatcgg
ctaactgttgaatggccggatctgatagaaggcgttgttttaacgaaagtacttctccggcggtgcagacattggcagtg
atggctaactgtttagacatgcctactttttcaccagtatcggctgactgggctacgcagatgtatccaggataggatgc
gtgcacgcgacgcatcatgtcagccctttctgtttgtttggatgcgttggtggtgttatgagtatttaccgtacgcaatg
ctgaaatggtatttaataaattttttctttccaaactttgagtagatactctgtttacaatggggcgctgtcgcaccatg
atggttttatttcctgaaatgatagactgttccatactgcgattaagatcggaggcggtattttttgataaagcggcaga
aaatgcctcgataatgtttcgctgagtaagctcctcaaaggctgtttgtttaagaagttctttgaacccattgatgatgg
gtgctatcacggaagtattaaaaatagccttaaaggccttggcgagtgagacccctgagccgtgcacccgcttggtgcgg
tagctatcacggtccgtgggtggaaacacattcataatgacaagaagtattttatgaataagcaggcctaaaaagcgcag
ctttcgtacacgtgtatctgcggtttggcccatgtgtggcagcaatattttgtctaaaatagtaagttgtctttcattta
agtattgtaccgcattttcatcgcttttgtaagcagatgggtttgagacaaatttggaaaccttctcggataaaaactgg
ataattttttctcggttcagctcgtgttggaccggttgaaatatggggtctaaaacatgaatggatttttccagaatttc
tatcatgaaggtattcacaagggagttggattctagatcaaataccacttgctcaatgatgctgtcatcgcctgtcattc
caaacatgcgaaagatgagataccaaggtatgcgaagttttgagaacttggtgctattgatttcaatggtaatggcgccg
gtggtcatgtagcgtataataatttgagagctattttcgaaggcacctcccggttgggagataaactcgccgcgaatgat
ttcattattcccttgttgcatggtatggtaatggatgtgaagcgtgttaaagcggatgttttctaagaggtctacgaccc
attccccgcctcgggctataaagtagccgccgggttcattagggtcttctcctatttctttttttgcggtttttgatagg
tgatgagtgtggcagcggttgctgccccgcatgatgggaaatgtagatacctgaaaaggaggaatacttgctcgttttac
ctcctgccgaccattgctgtagtgcgccgttaaaataacctcggcggctagattaaccgggcccgaataggaaaggccac
acaggcgtgccttattgggtagtaaatttatcttgtttccctgtgaatagtttcgatgttgcgggcgttcaatgttcaca
tctgtaaagttaaattggatctgaactgattcccgaagcttatctatttcagtatggtcgcgttggtctttataagtaat
atccacgttaaacatttgttttacaatttgcggaattccattgtccataagatcgtcgaagcttttgatgttatacccta
tcaatcctgtagagtttactgcagcggagataaagctcagcatatcagcctctgtaagctcctcattatccacggtttca
atggggccgtaggttatttgcggccgcaagggttccatgattatgaagtactacattaatattcagttattctttaaaat
aaatctttatttataaatcttatttataatataagaatgccttatgcaagagacatcacaaagtttattacggcaacgga
accagaggtgggtcttcccctgttggcgctgcagcgctccaaatccatcataggggttattcttcttgtaataagtttgt
tatttattttcattggcattattatattatcagtgagtagtggtcataccacagcagcctctatatttatcgtattgagt
cttatcctaggtggcggtggtttttttcttatttataaagataattcttaacccacataaaatttgaaaaaatatagagt
aagaaaatgtccaattactattattactatggcggggggagatatgattggttaaaaacagtagaacccactaatttttt
aaaaatcgggttgccttaccaggcacacccattacatcttcaacatcaggcaactactcccccatctatcttagaaaaat
ttaaacgagcagacattcttcttaatgaggtgaaggccgaaatggacccactcatgttacaaccagaaaccgaaaaaaaa
ctattccagatattgagtagtattgatatgttcaaaggtctgcgaaaaaaagtagaattcacgtacaatgctcaaattgt
tacgaatgcttggcttaaaatgtatgagctgctaaataccatgaattttaataatacatctcaggcattttgcaattgtg
agcttccaggagggtttataagtgcaattaaccattttaattatacaatgatgcattaccctacttttaactgggtagct
tcctccctttaccccagttcggaaacagatgccctggaagatcactatggtctttatcagtgcaatccggataactggtt
gatgcaatctcctttactgaaaaaaaatatagattataataacggggacgtaaccatcgctagcaatgtaaaaaacctag
cgcttagagccacacaaaggctgacgcccatccatctatatacggctgatgggggtattaatgtaggacatgactacaat
aaacaggaagaattaaatcttaagcttcactttggtcaagcccttacgggtttgttgagtcttagcaaaggcggaaacat
gatactcaaacactataccttaaatcatgcatttactctttctttaatatgtgtattttctcacttttttgaggaactat
acattaccaaacctacctcctctcggcccacaaactctgaaacctatattgtgggtaaaaacagattacgcttatttacc
cccaaggaagaacaagtccttctaaaacggctagaattttttaatgatacgcccctcgtagacctaagtctttaccaaaa
tttacttgaaagcgtttactttgccgtagaaacaatacatctaaaacaacaaatagaatttctaaacttcggaatgaaat
gttatcgacatttttataacaagattaaactacttaacgattatttagctccgaaaaaaaagatttttcaggataggtgg
cgtgtgcttaataagctttatgttcttgaaaaaaagcataaacttaagctttgtgcctcctagggatctgttgcttaatt
taacagatgcaatcttaacagatgtaaactaaaaagtgtgttcatacaaggattgtatttatgaatatttattaacatat
aaggttgtgatgtaacactgtataacctatataactacactatgaagcacggcgtataataatttatattgaacacgatg
ttgactcatttatttgcaaacaaatatttgtttgcaagacgtttgcatgcatttactaatatgttgttgactagtttatt
tgcaaactagatgtttgattgcaaactagatgtttgcacgtatttatttgaactaatatacactccttgttttatttgtt
atatacacagcatacataagtgtatattgtttacacttatgtttataactcgacgtaataacattttacacgcttttttt
ttgcaaatcttaataatattgtatgataaatcaaacaatgtcttatatatgtggtttattattttaggcgccgcaagatg
tactccattctcattgcatgcttggtgttattactctgtctagttatatatgtcggtcatcgtgccgatcatgcacgaaa
atatttagaaggaatgtggcatggagatccggtttttctaaaacagtcggggctacaatccttttatctctacatacaac
ctgaccatacatgtttttttagcattgtgaataaaaatggtgaaaagctgatggaaaccaaaataccttgtacgataaca
aataaaatatatatgttttttaaacctatttttgaatttcatgttgtgatggaagacatacatagctacttccctaagca
gtttaactttctgttagatagtacagaaggtaaacttattttagaaaacaatcacgttatttatgctgtattgtataagg
ataatttcgccaccgcactaggaaaaacggttgaaaaatatataacacaaaattaatcatgttttctaacaaaaagtaca
tcggtcttatcaataagaaggagggtttgaaaaaaaaaatagatgattatagtatattaataattggaatattaattgga
actaacatcttaagccttattataaatataataggagagattaataaaccaatatgttaccaaaatgatgataagatatt
ttattgccctaaagattgggttggatataataatgtttgttattattttggcaatgaagaaaaaaattataataatgcaa
gtaattattgtaagcaattaaatagtacgcttactaataataatactattttagtaaatcttactaaaacattaaatctt
actaaaacatataatcacgaatctaattattgggttaattattctttaattaaaaatgagtcagtactattacgtgatag
tggatattacaaaaaacaaaaacatgtaagtttattatatatttgtagtaaataatatttttaattacttaaaattttta
tatataagtttttgatactatattataaaacatatgttcataaaatgataatacttatttttttaatattttctaacata
gttttaagtattgattattgggttagttttaataaaacaataattttagatagtaatattactaatgataataatgatat
aaatggagtatcatggaatttttttaataattcttttaatacactagctacatgtggaaaagcaggtaacttttgtgaat
gttctaattatagtacatcaatatataatataacaaataattgtagcttaactatttttcctcataatgatgtatttgat
acaacatatcaagtagtatggaatcaaataattaattatacaataaaattattaacacctgctactcccccaaatatcac
atataattgtactaattttttaataacatgtaaaaaaaataatggaacaaacactaatatatatttaaatataaatgata
cttttgttaaatatactaatgaaagtatacttgaatataactggaataatagtaacattaacaattttacagctacatgt
ataattaataatacaattagtacatctaatgaaacaacacttataaattgtacttatttaacattgtcatctaactattt
ttatactttttttaaattatattatattccattaagcatcataattgggataacaataagtattcttcttatatccatca
taacttttttatctttacgaaaaagaaaaaaacatgttgaagaaatagaaagtccaccacctgaatctaatgaagaagaa
caatgtcagcatgatgacaccacttccatacatgaaccatctcccagagaaccattacttcctaagccttacagtcgtta
tcagtataatacacctatttactacatgcgtccctcaacacaaccactcaacccatttcccttacctaaaccgtgtcctc
cacccaaaccatgtccgccacccaaaccatgtcctccacctaaaccatgtccttcagctgaatcctattctccacccaaa
ccactacctagtatcccgctactacccaatatcccgccattatctacccaaaatatttcgcttattcacgtagatagaat
tatttaatatgtactatatattaattatttaacctttcaagctggtcttcatttaaatttaaaatccactaataaaatgt
attttctagtagcagatcatcgagaacatcatgtgattccttttcttaaaaccgatttccatcacatgcatcaaaatcct
atacaaaaaaatcaagctctcctagaaatcaaacagctttttactggagattatctcatctgcaaaagcccttctaccat
tctggcctgtattgaacgaaaaacctacaaagactttgcggcttctttgaaagatggacgttataaaaatcgccaaaaaa
tgctgtcgctgcgagaacaaaccaactgtcaactttatttttttgtagaaggcccggcatttcctaaccctcaaaaaaaa
attaatcacgttgcctatgcaagcattattactgctatgacgcatcttatggttagagatcatatttttgtcattcaaac
gaaaaatgaggcccacagttcccaaaagcttgtgcagcttttttatgccttttctaaggaaatggtgtgcgtcgttccca
cctccctcacccccacggatgaagagctatgcatcaagctatggtcttctctttctggtatttcaggcgtgataggtaaa
atcttggcaaacacttgttccgtagctcatttggttcatggaaagctttcatcgcagaatattgatcagttaaaaactcc
ctccaaccgaccattccccaaaaaagtaaaacgtatgcttataagcattagcaaaggaaataaggagttagaaataaaat
tgctctcgggggttcccaatatcgggaaaaaattagctgccgaaattttaaaagatcatgcgcttcttttttttctaaat
cagcccgtagaatgcttggcaaatatacaaatcgttcaaaaaacccgtacgattaagttgggaatgaagcgagccgaagc
gattcattattttttaaactggtgtggctctgcccatgtaaccgatgatagccaaaatatcacagaggcgtcgcggtcca
caatgcaggtcgcgacgcagtccgccgcaatacagcccgctgcaacgcagccattgcacgaagtatcagatgatgcatca
tcagatgcttcatcacccgtagggtatcaaacattatctaaagaaatgttattgaacacagcctgatgttaataattcac
tacatctaaagaaatgttaacctcgatactaaaaagtcattgaacacaactactggggcgctaagttgtccaacacatct
aaagaaatgtcaacatcctcgatgctaaaagggtcatcgagccggtcaataatgtcttccccaaaaagtccgggagaact
gtaggccgagatgtcgtccatggagctatcttccccagagcacacaaagtcctctccaaaaatcataaagttaaatgcac
cgggcttacttaacagcttttcgctttgaataatagtgttgagttctgtcagcgcaaactctctcacaatattcacaacc
caggagggctctttaatttcatacagcgttaagaaacttatacataaaaattctatagagtaaagcaaggcgctggcagg
atctgttacccgtaggtgtttaaatgtagtgtgatattcattcacaacgttaggcagcaccttttccaaatcctcctttt
cctcgtacgacaggtgctttacaagcctttcaacatgtataggaggcttgttaaatgtactaacgtgccgcaaacagtta
taattatataagaaaatacgtacggcagagtcgaccgccatgagccttggatcacccattgaggtaggtggtggcggggc
accctggccttccctgatgtctgcgtaggagcgcccctccatggcccctatggcctctatcacagcaggactgatatcca
aaatcttggccgtcttgattatttttccgtaatcgaaagtccatggctcctgtggaggcttgggttgtgtttcggtggag
ggcgtggtcatatctttctttatttgaatagaacggatcgacatcttttccttatcgtactggtctttataattattata
atagtcatgaactaattcgggttgagaaagatgatcgtatataatataggtaaaaagtccgcacttgacacattttttat
cctggaagtcgtgtaatcctcccttggggcagcgtgactcgtagaaggcataaaaggtgttaaattctaagctcgccttt
agggctgtttggaccttttttatgtttaattgccccacctcatgttgtagcacgtggcatacagaacagcgtagatcggc
aagtgcataatggttgtcaattttttttatgacgtctttgcgtgttacttcaatctcggcgggtttctgcgaactgtcta
cggccttgtaaacgtaaatggtccacttatgaggaagccccctttcatcgtatagggttgaaatgggaagccttttatac
tcaaacagccgagtccgttggtcggctcttcctgtgttaggatcaaatatgttataaaatccttgctgagcaagcagggc
cttttgctcgccataagcattttcgtacgttttgaattctgcaagttcggagttaaaattaggtgcattttgtaaatact
taagaaataattcataggctctaaggtaaatgagagttgaggttttttcctcatcccgtcctccccaccacacccgcagg
ctttcttcttgaaaatagatgtcattcagacgcgtcaactgcgtaaaatcaggccgatatttagaggtataaattttatc
ataaaattctttttgcgataatagctcggccggggtacgtcctatcacggttttaaactcatattcagcctccttgggag
tccgtggtttgtgcatagggatgctgccgtcaatacgggccactgtggcagcataatcatacatggggtccagcagaatc
tctgtcaaaagtaccttggtgtcgtcctgcacgctaagcccttgtagcccattttggtggataatttttttgaaagcctc
ccgaaaattattagcaatccactgatccgtaatctcagatagctgatttattataccgctatattgctgcatcattttct
ccaaaagaaaggtcacgtatgcattcaaagagctatccgccttcattccatgaatggtaatcgtaagaaattctttattt
ttttgcgagctataaatgagattcaaaatataggcatagatgtagatcacagcatacagctgcgttaaaggatcgtaatc
ctcttcctttttaatattttcgatgctatacacgagcggcaggcagacatttacggctatattggcaaactgtttcacgt
ctacaagctttccaaagtggataaacgtgcaggccttcatggtttcctgccaaataaaaacacggagcttactattaaga
tcgccgatgatgcccacatctgccgtacgatcctcttgaataaaatgggccagctcttcgccacaaattttgcaaaagta
ggagtaaataagcccctggttgttttctttctccttgtttattcctgaaaatttcattagcttggttcgcatggtgtcgt
aggacgcttctgccgcttgaagctgtataagcatgtccacatggggacaaagcagcttaaacccgcaggctttgcataga
ttccaattggtggtattgtttttttccttgtagagtacacgaatactttctaatacttttaataactccgcgtattgaag
acccgaacgcaactgttttaccagcttgagatgagcacatgcatttttttcttggagttcccactgttttttaatgttta
ggtattctgttgtaataagttctgcctcctgtttcccacaggctttaatgacttcttgaaggatgctgttagggtcatcc
actttaccctccattgtaagaatttcacgtatagcatccgactgcaccctacctattttttcttccataattttaaaata
ctgtctcgcctgggtaatgacctctgtgagcttcatgtccacctgctgcagaatcatttgctccttttcacgctgttcag
catgttgtaaaaacttttgttctacagggttccaaagcacctccaaatagcctgctctatataggtcataaagcaagggc
atgtatcccgatgtaaaaaccggggacaccgagtacatcgtagacaactcttttaaaaaaaatatcacgcgcttaatgtt
ctcctccggttcaatctcctcggtttcaacgatattagatatatgactgccctgatcctcacggtctagctttcggtgta
ccatctcctctgctagccgattaatgagccagctatgcccgccgctccgcaaaaacttataaagttcgatatactggtgc
gtaaactggatgatgttttccttggtggttacgacaaccccttctccgttttttttccaggtttcttgatccacgcattt
cataaatactcgaataaaattggtcaaattggctcctgaggcgacgtagcccaaggtttcaggcgagaaggagcctatct
cagccatacgcataaaacactgcggggaaaaagtttttagccgcaacttaagtccatagatttcaatgggggcttctgcg
ggaacggccaggtgcgtcccattaattaaaaaaatttctttgcgtgtgctagggcgaacacgtaattccttttttttttc
actcacgatggggaccacatcggggtctaccagcagttgacgtatgtaggcctctatgggcatggatagatcgggcagct
ttgactgctcggcgcgaacatggttcacaaaatcttttagagtgaaaagaaagtctattaaacgtatgttttttatatca
ttagaccctttaagggtagagtagatttcatccactagtgcctcgatttcctcattattgagcgataagatatctgtgcc
acggtggactatttgcgcgatcgtaattacttcctccattagatagaaactgaatattatatttaaaataaatacaaaat
gtcaaatgaaagttttcccgaaacgttggaaaacttactttcaatgttacagaccaaacagcaaaacgcaattcagtcag
aggtgattgaatggctgcacagcttttgtgaaacctttcacttaaaaatacactgccataaacagtttattcctagcggg
gaaaaaaaacgagctaaaatacccgctcaagaaacacagggaaacacgcagccctcccaccatgtgtaccgggttgttct
ctccagagcacagccagtcaaagcacaggaatctctgctaacaaccatgtgcaacggactggtgctagatgcaaacacat
ggacatgcctagccattcctccgcctgcgccctttcaacaggcgacccgccaggtccaacacttttaccgtaacaatttc
tacgaagtggttcccatccaggatggcacccttctcacaatctaccactgggatgaccctgaatatggcccctcctggtg
cctagcaagtacccacggatatgatgtgagtaactactgttggataggcgacaaaaccttcgccgagcttgtatacgaat
tgctgcagcagcactctacctgcgacgtcaccctggaaaaaaataaaacgcggggaacgcgtcttttctttgataactta
aatcccgattactgctatacgattggaatccggcaccataatttacagccgctcatctatgaccctcaaaatatttgggc
gattcaatctacaaacctaaaaacgcttaaaacggtatatccagaatactacggctatataggcattccaggaattcaga
gtcaagttcctgagcttccccagtatgatttaccttatctaatacgatcttataaaactgctatgaatcaagccaaaaat
gctataaaaaatggcaaaaaagacaagggatactttaattatggctatttactcatttcgcgagcgcctgccattactaa
aagtacttctaatgttttgttaaaatcgcctctgctggtatttttacaaaaaagtgtgtaccagaaaaaacacaatatct
ctaacagccagcgactagaatttattatactgcaaaactacttgatgcagcattttcgagatcatttcattgctctattt
ccgcagtacatatcctattatacgaaataccaaaacatgttgaatatgattatccatagtattgcaactaaagataaaga
tcatccctttgcaggagccgtggtaaaaaaagtgttggaagatattgaaaacgccgaaaacattattgatcatacaacca
ttcaaaactatgcccatcaaagcaagtacgccatgctttacttgtcaattatttcccatttttaatctaatacggccaaa
gccgcgggttttttaataaactaacatttaaaaaaactgttttattaaaaattataatacttttattatatatggaacat
ccatctacaaactatactcccgaacagcaacacgaaaaattaaaacattatgttttaatccctaaacacctttggtctta
tattaaatacggaacgcatgtccggtactacaccacacaaaatgttttccgagtcggtggctttgtgcttcaaaatccct
acgaagccgttataaaaaatgaggtaaaaacagcaataagactgcaaaatagttttaacacaaaagcgaaagggcatgta
acgtgggccgtcccatatgataatattagcaagctatatgccaaaccagatgcaattatgcttaccatacaagaaaatgt
tgaaaaagctcttcatgctttaaaccaaaacgtactgacgctcgcatcaaaaatacgttaaatataatttttgtagagga
taaaaagctattttagctaaaaaataattcatatacgtttatgcagaggaagaacggtggctttcaaattcagattgcat
ccacgtagaccgtagcgttttttttgcttctggtttatatcgtaaaccgtaataaacatcatcatttgtatccgttggat
ctttttcccactccggataaaaaatcggttttctttttttttggtcgttttttgcagtaagctgtaaattaagggaatat
agcttatcgaaaagttgttcctgatccatataaatagcagcatatattaaaaaaaaataaaaaaagacgcttcaacgagt
cagtaccactgcttgccaacgatttacgttggttggtgcattatggtgatatagtaatgagtgcctgcacaagtgcttgc
acaagtgcctgcacaagtgcttgcacaagtgcttgcacaagtgcttacacaagtgcttgcacaagtgcctgtacacatta
ctgcatcgccaaagcacctgcaatgcctacttcctcaacagagtacgataactaaatgcttttaagcaccgcttgcgtcg
atgtgtccttcggggcaatcgggttcaattggatccaatattattagtcataattacctaatacttattcaattttatct
tttttaccttgtaagatttaaacagcgttttagcttgtttaaagcaacgtttaaaacaagctaaaatgctgtttaaaaca
acgttttaaacaagttaaaacaaataagcttataaatataccatgacaaaattagcccaatggatgtttgagcagtatgt
caaagatttaaacctaaaaaatcgagggtccccctcgttccgcaaatggctcacattgcaaccctcactgctgcgctatt
cgggtgtgatgcgtgctaacgcctttgacatcctaaaatatggctatcctatgcagcagtcaggttatacggttgctacg
cttgaaatccactttaaaaatattaggtcttcctttgccaacatttactggaaccgtgatagcgaggagcctgagtacgt
ctgctgttgtgccacctatcaatcgcacgatggcgaataccggtatcgatttgtttggtaccaacccttcatagaggctt
ataatgccatagaggcggccctggatcccctggaaaccattatcctgaacctcattgcggcacgagatctagacttcgtt
gttcacatatttccttataataagggccatgaagactatttggcctccacgcaacttattctcaaaatctttattgcgac
gcttttaatggacattttaagaattaaagacaacacgttggacgttcacttaaattccgactatattattgtgatggagc
ggctttggcctcacataaaggatgccatagaacacttttttgaagcccataaggacttactagggtacttaattgccttt
cgcaatggggggaactttgcaggaagtcttagaccctcctgtgggcaaaagattgttcccctaacgattcgagaggtcct
acaaatgaatgatattaatttagccgtatggcgggaggtgtttattatgcaggaatgttccgacttagtcatcaatggga
tagcgccctgtttccccatttttaacacgtggacgtatttgcaaggtattaaccagattttttttgaaaacacgtctttg
caggagaaatttaaaaaagattttattgcccgagagctttccaaagaaattatcaagggccaaaaaacgttgaatgacaa
ggagtttaaaaagttaagcctacatcaaatccagtacatggaatcctttctacttatgtcggatgttgccattatgatta
ccacagagtatgttggctatacccttcaatccctgccgggtattatttcgcgatccagctatttatcccccatcgtgaaa
aacattttgatggacaaagactcttttatgtccctactatttgacctatgctatggcgcctacgtgttgcataaaaaaga
aaatgtgattcacgcggatttgcacctgaataacatgacctactaccatttcaacccaaccagttttacagatcgcaaca
aaccaggaaaatacaccttaaaggtcaagaatcctgtgattgcctttataaccgggcccaaagtcgaaaccgaaacgtac
gtgttcaagcacatagatgggttcggctgcatcattgactttagcagagccattatggggccaaaccatgcaatcaagct
tgagcggcagtacggcctcgcttttgtaaacaccttttaccgcaatcaaagtgagcatattttaaaggtattacggtact
attttcctgaaatgctaaccaatcgcgaaaacgaaatacagggggtgattttatcaaactttaatttctttttcaatagc
attactgccattgatttttacgccattgctagaaacctacgtagtatgctttctttggactatttacacacctctgaggt
gaaacgaaacgtagaaatttcgcaaacatttttggatacatgtcaatttttggaggaaaaggccgtggaatttttgttta
aaaatcttcatactgtcttatctggcaagccggtcgaaaaaacggccggggatgtgcttttacccatcgtatttaaaaaa
tttttatacccaaatattcctaaaaatatattacggtcttttaccgtaatagatgtatacaattataataatataaagcg
ttattctgggaaagctatacaaacgtttccaccctgggctcaaaccaaagaaatcttgacgcacgccgagggtcgtacat
ttgaagatatttttcctagaggagaattagtttttaaaaaggcttacgcagaaaacaaccatttggacaaaattttacag
cgtattcgtgagcagcttgctaatgaaaatttgtaaggcttgcagttcttgtatggtcagaacctatgtcgatggaaaca
ttatttttcgctgcagctgcggcgaaagcgttcaaggggatagtcagaacttgctcgtctctagcaaggtgtaccacacc
ggggaaatggaagataagtacaagatttttattaaaaatgcaccctttgaccccacgaattgccaaataaaaaaggattg
cccaaattgtcatttagactatttgacacaaatctgtattggaagccaaaaaatcattatattggtgtgccgctgtggct
atatgagcaacagaggataaaccatatcatcccaccgaattatgacattcctttaaaaccgtccgcctaaatagttttca
cacctttggtggcagactattttataaaaagtaatgttggttcatgaagataaagtgtgccaaagaaacttttataaaca
aatgattaatgtaggtgctagtcgtgtgtacttaaacagggtattctatagccaagtattttctatagccaagtattttc
tatagccagtattagtcaagtatttagatgtcagggtatttttatagccagtatttttctatatgtacaaactattccag
taaacatatgtgtgttctttattgagcagcatcatggcattaacaagtttattaaactgctctaatgggcattaaatgac
aactcggtgcttagcaaaagtgcctataccttttaacaattagggccgggaggcattcccagcttttttctataatcagc
catacagtacccctgagcctcatacacgggaataaggtccttccattccttgttgggatcggcgggccagctctcaaatg
aggtgtgaatgtaagggtcctgttctttttccttaatgaagcgtttaatctccatttgatgttgtttacttttttgtttg
cggcggagcgtgttccgcaccaatacgtaaaaaataccaagaatcacacataaaagaattattaaaaaaaatatcatcat
cgcggggtttaaaaaacgatcccatgcaacaggaatcgttcttaaaaccttgtctggcagggctgtaaacatgaagtctc
ctcctataatcggggtgggactgtagcctaacagttcaaggtcctgtcgttctagatacttattggcgaactgcccaccc
tttgcccccgtttttttattaatcaagcagcgctgcattttccaccattctaaatcttcaggagaaagctcaatgccata
tatcaactttaacgttattgcatctttttcaatatccttatcaatttggctgagcttttgagctttaagcgggtctagtg
tgtacttccatttaaacttagtgtcctgtagtttggctacatgaaatacggaacatttcggcggggcctttgtgacgccc
ttacactgcggaagtttatcattaggacaggcgcatagatgagactgcgccacagcatcgcgaactacatcgcagacgga
gtacattttcctcctatgttaaacaataaatttttttcatagctgaaatttgtgggcctatcttttcccttgcccggata
ataattataagggagtgttgaaacatctgggagagaattgcttaaaaaatgggtttttgggaggggtaactgcgactgtt
gtacgtcgttggccagggagattctatatgccgggctaaaggtgcaacgttcctgtgaacaacttagtacgcgcgttgtt
aatacaaatggactggtattagcaaacctcgtaaactcttccggacttgtttgtttttgtatgatgtttagcagggagtc
tgccttttcgagaatccaaagcgtcgcattgtagtaaaataaaaatagcgacttatcggcaggcgttgcaaaagcgccgt
atagaaaataaagcagtaagtactggggagacaccacaataaggttatcttgaatgatagatatcgctagctctttaaac
atagtgctaaaaaaatgtatgtcgttcgtcttgaatatagggggactatagtccatgtagggctcacatatctcagtcag
gtgaaggcccatttcttttatgacttcttccgggttgtacgtcgctaacaccagcgcgggataggctttgggcatatcca
cggtaagtgttatgtttttatcattcttatggtaggagtaagatggttgtggaaattctgttttccactccgggactttg
caggtaattctcagctcatttagagtctggtacaggagggcgtatgccgcaaagccgtgtatggccacttgtttaaaggg
aattgaaaacgttttactttcgtatgtcgacttcacaggaacaacgggaatggggtaatatttttctatgaggttatacc
gctgcaaatcctttttaaacctgctaaaaacatcttcccttggtgggttatcaaaaggaaagcaaaatgctaggtgtagc
ccggcccgctggtaatcggggtgaatgattttaaggtttttatacgttaatgtgggtatggtgttaaagatattgggggg
catatatgaaagatcagcaacccacacaaagtccgtgcgcacccgcatggtctgcacatggatggcgcgcaccgtgccca
cctgcttgaagcccttttcatacaaaatgtcagcaagttcgtaggcgtcctcaacgtggttgggggaaaacatatcaaag
tcgggtctttctccctcgggataaattgagctgcctttaagatgcagggcataatcaatggcaatccccccgtacaaaat
aagctttttctttatgataaattcgcggaccacctccaaagccgcctcaatctccacggcatttgcctcacgtttttgag
caatgagccggtacttagaaacattaaaatcagtctttagtaaagacgtcataaatagtgtttaatatatattaaaggtt
tgaataaaatactaaatagtaaaaatggatgccctattaaaggaaatagaaaagttatcgcagccatccttgcagaaaga
aaacaatgatgtatgcgatctctgttttatgcaaatgaaaaaaatttctaactatcagcttttatgcgaagagtgcggtc
agctgaaggactggtttgaacctgaatataatgaaaaattcacggtatattctcgtctaaagatcgtgggtgccaatagt
tcctatcaccagcgcgatttggacaaggccaactcaagtgactatagctccttgcaatttcatcacattttagaggagct
caaatccctaaatgttaagtatatggatgcggggcaaaagccctttcctattcaggtgttaaaagaaactgctcacagtt
ataaccaagtacaacaacatcgggtcatacgcagcattacaaagcttcagatcttagccagtattctacgtagcatttgt
ttaaaattaaacattgcttgtacggtggcagacgccgcgaggtttactcaacttaataccaaagggatctcaaggggcat
ggatcttctgcgctccctatttgtagacaataaaattactttaaacgttgatttaaaccctatagacagctttattaata
gtacctacagtgccttacaaattaaacaaatccaccaagaactgcaggaggaaaatgtttataatttaaaagaaattgtt
aagagctttatattatacgcggatgagaagaacatcggcgtcgatcttaacaggagaaccgttgtgattgctacgatgta
taatgttttacgccgtgcctactaccccatagaaattgatacggtggtgtatcaatgtaaaatacgaaaaaatacaatta
cacgtgctcttaaaatgtatgaggattactactcccactttaagtctctttatgagcagtatcatttaaacgcggcaaaa
aaattaatttaaactaaacgtttaaactaaatgtttaaactaaacgttaaaactaaacatttcgactaaagtttaaaacc
tagtctaacagcgggatgcccatttccctggggttccatatttcaacaattttttgaccttcgggtgttaccttgatgca
gcgcatgacgagcagtggaattttcctattaaagagttcttgcttagctatatcaataggactgctatatttttttttaa
gcattgtagatccattaattgccaattgttgcgctctaacggcgaccaaccttgtggcctcaaaggtggttaaaacgttg
gaggtaatgcgctcgttatcgggtataatgaccaatgtttgcgacgaggcctgcacaaagccctcgcagatggacggaga
ctccacgatctcgtccttgtcctcggactcctcctcactgtcgacgaggttctcctcttccgtttccacatattcctcca
cgaggtcatccatgataagatcctcgttgtcattatcagccatattacactgttatcaaatgtactgtttaatacgcaaa
tggatttactacgttttaattgtatgtcttcatgtgcaggctctagtggaaagtaattttctcacaatttttggcaccgt
tacacttgtgcccacaaaaacccgcgatttttttattttatattacttttggaagtacgagtttaaccagtcgctttcaa
accttatgcgtctatctcgccaaaaaacgctcacagcggtgttggatattacctttaaaaaaataacattaatttttacc
acagagggcgtattgcgtatggattctacgaataagccaggcgtgccactcgatatagacccccagttcattgaccttga
tagtattttaatggaactggatcattaggacctctcccgcccatttaaatttttagtttctacaataataaaatgcgcga
ggaatcatgggaagaccacgataccattcagctcaccgctcagcgcaaatacctcgccgaggtgcaagctctagagaccc
ttttgactcgagagctttcagtctttctcacagagccaggcagcaaaaaaacaaatattattaatagaatcacaggaaaa
acctacgcacttcccagcacagagctactaagactctacgagcatctcgagcaatgtcgcaagcaaggcgccctcatgta
ttttttggaaagacaggggacctactcgggtctcatgttggactatgaccttaaactcaatacaaatgctgttcccccgc
tggaaccccccgcgctatcacggctttgccatcgaatatttgtgcatataaaaaacagcagtgtgctgcctgagggcagc
cataaaatccacttcttttttacattaaaacctgaagtggttcagggcaaatatgggttccatgtgctcattcctggtct
caagctggcggcttctaccaaaaaaagcattataggatccctacagcacgatgccaccgtacaaaaaattctacacgagc
agggcgttacaaatcctgagtcctgtctggacccccactccgcctccgttccctcgctcctctacggctcctccaaacta
aaccacaagccctaccaactgaaaaccggctttgagttagtctttgatagctctgatcccgactacattcccattcatca
aataaaaaatttagaatcttataatttagtttctgagttgagccttacgaatgaacagggaagccttgtaagacctgtct
attgcgcggcagacattgccgctgagaaggaggaagagatcccgaccgaggatcactcgctctccatattaatgctacat
gatcccgaagcccggtatttacataaaattttaaatctgcttcctccggagtattatgtagagtaccccctatggagcaa
cgtcgtattcgctttggccaatacatccgctaactatcggcccctcgccgaatggttttcgcaaaaatgccctgaaaaat
ggaatacgggaggaaaagagaaactagaaaaactttggaatgatgcctcgcaccacactgaaaagaaaatcaccaagcgg
tccattatgtactgggcccacaaacatgccccccagcaatacaaagaaattgtagaacaaggctacttttccattctcgc
tgaatatgtgtatagctataacggcatgcttgagcactacatgatcgccaaagtcatctatgctatgatgggcaacaagt
ttgtagtggacgtggattcaaacgggaagtacgtttggttcgaatttgtgctaccgggccagccaatgaatcagggagaa
atatggaagtggcgcaaggaggtaaacccggatgagctgcacatctatatttccgaaaacttttcaagggtgatggaccg
aatcacggagcacatcaaataccacctcagtcaaccccatgaaagcaatattttaaattattataaaaaactattaaaag
cctttgaacgctctaaaagtaaaatctttaatgacagctttaaaaagggagttatcaggcaagctgagtttttatttcgc
caaagaagctttattcaaactctggataccaatccccacctactgggggttggcaacggggttctctccattgagaccat
cccggctaagctcattaatcattttcacgagcatcccattcatcagtacacacacatatgttatgtgccctttaatcccg
aaaacccctggacaaaactattattgaatgcactccaagacatcatcccagaacttgatgctaggctgtggatcatgttc
tacctaagcacggccatatttcgcggcctgaaggaggctctgatgcttttgtggcttggaggcggctgcaatggaaaaac
ttttctaatgcgacttgtggccatggtattgggcgatcactatgcctccaagctcaacatcagccttcttacaagctgca
gagaaaccgcggaaaaacccaacagtgcctttatgcggcttaaggggcggggatatgggtactttgaggaaaccaacaaa
agcgaggttctaaatacgtcgcggctgaaggaaatggtaaatccgggcgatgtcaccgctcgagagcttaatcaaaaaca
ggaaagctttcagatgacggccaccatggtcgccgcgtccaactataacttcatcattgacacgacggaccacggcacat
ggagaagactgcggcattatcggtcaaaggtgaaattctgccataaccccgaccccagtaacccctacgagaaaaaggaa
gatcctcgctttattcacgagtacatcatggatccagactgccaaaacgcattcttcagcatactcgtctatttttggga
gaagctacagaaggaatacaacgggcagattaaaaaagtgttttgtcccaccattgagagcgaaacggaggcgtacagaa
agtcacaagatacgctacataggtttatcacagaaagagtcgtggagtcgccctccgcagaaactgtgtacaacctatcc
gaggtcgtgacggcctacgcggaatggtacaacaccaacattaacgtaaagcgccatattgccctcgagctatcccagga
gttagaaaactctgtgctagaaaaataccttcagtggtctcccaacaaaacgcgaattctaaagggttgccgtattttgc
ataaatttgaaacgctgcagcccggcgaatcctacattggggtgtccacggccggcacactcctaaacacacccatatgc
gagccaaaaaataaatggtgggaatggtcccctaatccctctgcccctcctgagaaagaagcgtctgcaccaactcctta
gggaatatccttagaagcatgtctttcggcagagccattaccggtagcaaaaaagcaacattgagtatattatatgcctt
agcctgctcataagcgtccttttttttcatggtattttatgtttttaaatatttttaattattttttaaatacgatgaac
agttcgtgctccgaaggctgtttactaaaaatcggtgtgaatccgcattctttaaatatggtttcccattcggggatggt
atggaaatccatgtctctacgaatagtatggtgcccaagtgcgtcctgcaggctgtgaagccagaaggcctcctgacctt
gatgaaggtcgtacatgataagaaaaccatcaggtttcaacagatggtaaagcttgttaaaatcgtttatcgtaagatga
tgcgccgccataggtaaccctatgagctccacagagttttcatgctggacatcgtccatatcggtataaaacgtttcaca
gtaaatgagacgcttaaacgagtatcgatgacaaacatttatttccaagtaggtttgcactacgtttttaggtatatcgg
gaatcatgttgattaaggttgtttcgggaaacttaatcatctgactaggcttcattttcaactctttaaaggatttcccg
gagaagtgaaaatgggtctttacgtatttatgtaaaaatacctgaatgggcagagggggctcctcctcttcgttctcgac
gcctcccaaaatatttggaatttcctgacgtggcaaaagaaagtttatgtccacgtttacgaatccatcgaggacggaca
caaagcttggctctaatctccattccatatactgtttagaaacgggagatagcataatcctaggcgtcacaatgcacgaa
gggtttttaatcaccgcatcgtggtaagaaaagtgtattccatttcttccagtataaagaagcctatgttcgtcgtagca
gaaacaattaaggcggtatgcctcatacatacactgtttcaaagtacaaacacgttttaaaaaggtttctgcattggcgg
aggccaagcggttttgccattggtggaaggggttcaatcctacaatggccagctcgtttaaaatatcttcgcggcgcgct
aaaatctgcaccatagaagaatactttagcatttttttttcgcaccattcgcgaagatgtttagctacattattaacctt
attattgataaagtatacgatggcatgttggaagccttcaaaaataaagagcccctccaaaagatcatctgccaatagaa
gatggatgttggtgtaagcattgtcaatattttgtagaaacggcggaatgcctgccaaaaccgcttcagcaagcatagct
ccgttccgttgtttactgtccaatagattcgtaagttttttgtccgcaacagacacgacggctaggatggttgcaatgtc
agaaatggcggcttgccagaaataacccgaaaagcacatgcgcgcttcttctatagataaaaacgaaaagcgagaggcaa
tgtctccgagctgcgtgagttgaagacctttttctcctctggttaaaaggcctgccacaatggcccgctcaatggctgat
gccagcgcatccgtggggggaggatccagcatatcaatctcctctgccttaaacacgccttccttattttttttaatcgt
ttctacgacaatgctaagaaaaatggccccagggccttccgtaatgatttcaggatactgctgcactggtatttgctcaa
agacgtgttttgtgtaaagcgggtaaaagtgcccaggaaatactctccctacacgcccctttctttgctcgatacggctt
tgagccgcggggcgcgtaataagccctcccgcccattcgggatagtaggtttcaatgcttctgttccacccgggatctat
gacgtacttcagcgtttcaatggtaaggcccgtttccgcaacaaccgtggaaacaatgacccttcttaaaggtttttcca
ctttagcggttaagggatttttcacccacagattcttaatttccgctttcaggccaaggtaggcctcattttcctgcgca
atcgcctcactatcgatcggcaaaatcaacattaacggcagcttttctttggcaaggtccatatttgcattattcagcaa
catcgaaaggaagcgtatttcagccataccgggcatgaaaattaaaatatctgcttccgtgggacgatcatgaatgtttt
ctttatgaatagtgagagccgtttcgcaggcggtcttaatgtagttgttggtgttatacagcggccagtgggtttccaca
ccgtactgtcgtccttccaccaaaataatgttttcttttccgataccaaaataggttgagtatttatgggtatcaatggt
ggcggaggttaaaattacaaagggaatacgcagcgcccctatgcttcctctttgcaacatgcgctgaagcatacttttaa
tatacatgagcataaggtcgatgcctagggctcgctcatgggcctcatctataatcataaaggcatagcgggaagctatc
tcatcatccgtcattgtatgtagctgcgccaacagaacccccgcggttgcataaataaggccccgattgggtttttccgt
cagaggcttcgtttggtagcccactgtttggcctaatatcatgtcggggtagtgggttgaggcgccgatgtctttggcga
gggtcaccgcggttaggactcttggctgggtacaaataaccgagcgtcccaagtatttttggaaagaatgcgtgttttca
tttctcagaattctgaacacgtgtacgggtaaggccgtggattttccggaaccagtgcgtgactttataatgagcacccg
gtctgcgagggaggttggaatggcccctccaaactccgggagacgttgttttatccaagtgatgatgtaatgaataggaa
catcattcttgtgctcagcgggcacgttatagagatgaccaggctccaataaagtcggttttcccatattctattgtttt
aaggattgattgttcataaatatttttatactctgaccaagaaattatttttttattaagccggttatttacgttgttat
ggaacgcgaaggtccagtactgaaagtcctccgagttgtttaatgtcaagggattttttgtaagatacgaaaaggcgtgg
tgctggcacctggtgcatggcagagactcgataaagttcagtatccattggatggcttcatatttttctttccagctagg
agcgtctgaaaaaaagatagcatatagatgcaaggatcgccagtatttaggtccccaatgcaacatttataaccttttga
aaaatctcattccatatagaggtaaatattttttttccatggagaatttttttgcactcttgaagggattgcgccacatc
gtcaaatgttttttgttttccatgtattttggcgtaattccagccagtatctgtgtcatggtccttaatgtcatccgcta
actgaaaggcatgtccaaaacaatgggcagccctttcaatcatcccaatgtcttcaacggatccagttcctaaaacccag
cccataataaacgcgatcttaaaaaagggaatggttttttctggagtgtctactaactgaccggaacccgcgctgtttag
agagtggcttacaaaggtacacagcagcgctcccagttggttgggatccggaaaccttggacagtgttccttaatccagt
cgatttgccggcaaatattttgaaatccttgcatggttagcgccagagcgctcatctgcgccttggctacgccaaagcgg
gcccacactgtatctttatttcgccgcttcacatcgttgtcaaaggagggcatatcatcgataatcaaagaagctacgtg
aaagtactccgctgctagggcggcctctgccggataaataggcgccccaaaggaatgttgcaactgacaggcccgaacaa
tttccatcaggataatgggacggatatacttcccacctcttagagcgtaagagcaaggctctgttagttgtcccttaaag
tccccatcttcaatagcattatttaagatggtctcaaactcttcactaaaggttttataatttttaggattcagtggatg
tattccatgaaaaagcgcgacactacgcggtgctgtgattctaaaatacttaggtttgcgcgtataggatattaaaataa
taataagaactacaatgatggagatatagatgagatgcaacatgctgagttgtctccccgcagggaatggtccttttccg
cgcttgttaacggtaccgaggaggcgttgaaatctttaggaaaggtgctgtctagtttggaatctccaattcctcccgta
tatttaggtatataattattgtgtctagaaattgtttgctttgaggtatcaaaatattcagcctgaccgctatttctttt
agaataattcggtatagggcttgagtagttggcaatactcttaaaccggggcaccaaggtaacaatattttccatataat
gggtttgatacgctttgtttaaaaatgggcttaccggctttatgcttgttagttgtgcattgagtaccggtatgtcttct
aggatttgtggctttatagaatgattagcaaacacagaatgtagtatattagatacttgtagcatatgtctatttgcgga
aaattcctggtattctctgccgtgttgcgaatctttgggcggaaggggaccaagcatcggcacgtccgtgtaggtactgg
tggattttatgagttcctgctctatgttcggtttgacatgtggatttcctaaaggaatacctctacctgcaatccctttt
tctaccgacgcaggtagattgtgcgctaaacacaaaatattgtacacgtctttgtgcggaatatatccgttatagtgctg
gcccggcatctgatcgccaaggtgctgctcatgcttaatggtaccctttgttctgagtttaggaagatcctcgtacgaaa
aaaattttgtgtgctcgctgaacctcgtagaaggaaccgaactattttttgggttttttaaggaaggcaatgaggaaggc
tgggtcagacaatttttctgtgtgccctttaagctagccacctgcggaaatgtttttttttccgtacgaacaacattgcg
cctaattaggttttccgtatgggttgaaaaagcaggacgatgatttttaaaatgattaaaaagtttattttttggaatgg
agctgtacggctccagatcttgcgcatcgccgtaaccaatgtttttgtgctgagggttcagcataaaagaaaagttacgt
agatcactgagttgcaatcccttttcagccttttcaggactattagtgtattcattgtatacaggcgcagctccattttt
gttgccgcagtaccgggaatttagtatattatcagaataccggttatgacgcggcaaatcgctttcccaaagaggtggat
ctgacctataatcggctaacagctttgaagcataatcatgatacattgtatataaaagttaattattatattgagaaggc
ataattacttcttgtaggggtacaagaggctttgaatcaggcaaactgacgggttttgaatcggccggctttggaccggc
aggtatctttttaggttgatcttcttctagctcattagacacggatgggggagaaataggaggaataatttcatctccgc
ccttatatttgtcatggatagaagaaacaattacatccatgtttgatttattataaatgtcgtttaactggtgatttaaa
acataataatgcaaaaataatagggctacaatgcatatatatacgtaaatagccgtcttcgtttttcgttttttatccac
cggcggattacaaattgcaaaaaatacaactaataccaccgctgtaatgattaaggccacaatgaaaggattttgaaagg
atgttttgaacggttcgcacgtataaattttttctcctaaattattgatacccgcaataaaatctacattcattttatat
atttataaattatgaaaaatttagagttacatctccgccggaccaatcattgctaaaatttgaagattcttcaaaaaggc
ccgactggttgaatgtcttctgctcaggtttccaaaaattttccaagaatggattttgaacaataggctcatcttgattt
tcttcttcaaggatattttctttgatatcaagaacagcttctttaaactcaggtgtatcttgattaaactcaggtttatc
ctgatcaatcgcaaaaatattatcttcttcagatatatcctgtttaatcgcaagaatagtttcttcctcaggtttatcct
gatcaatcgcaagaatattttcttcttcaggtttatcctgaccaaactcaacaatatctttctcgctaaatccgttttta
gtgtgaagctcttggttttgaagagaattatcaaaatctattttagttgttgtcctagaccgtggcacgggatagttatc
taatggtttacttactatagtcctcgaatgtggcacgggataattgtttggtgacttgctggttagctcttggcttgtta
atagttcttgttttctcaataattccatctctactacttctttttgatccgctggtgtctctttttggtattcttcatta
gaaaaatgttcagagggtaatgtttcaataaactttgtgagtggatagctgctctttgatgtagaagagcgttgaatttg
ctgataaaggagttgaacaagtcgccggtattcactctgtcttttttcatattttttacgtagcgtggagagatctgcta
agagcgacttgttttcagatgttaattcttcaatttgatgaagaaggctgcgattgtatgaactaagtcttgcatacgtt
tcttctaattctgtctccggctccacataggcctgttttcgcagaaatttattgtatagttccattctttttttgagcag
aaaggtaagactataatcttgcatttctttcgtaactttatggtagttttctttccggtttttgataataaagggcagca
ttttttctgttgtgataaaggtgcccagattgctaatgtagtcgcacagtagcaattccaagatagattctttcttttca
aggcttatagattggctgtattctttaggtatgaaagaatcaacaatcgttgttacgaagtttgaaaagtttaatgtttt
gctgttaatttgggtaatgttacaaaaatatttgtaaaaactatctagcattttttcataaagttttttattttgtttaa
cccctaaaatatagccctttacttgatactgatattccgtaacaatggaatgttttttgtatagtgcatttttgtataaa
aagttataaaaaatgttgataaaatacgcaccaagggtttcaaaaatacttataacgtgggattcttcctgatccattat
atcatatgtaatattattttaataaaaaattactgacgaataacatgcaaaaaaaatatgtttaaacttattttaagcta
gcacttatttaaaagtgttttaaacacgttttaaattgtatgttaatacacttaaaaattaagccgaaatttgctccaat
aaggattacttttatcaatgaccacctctttactataaacggctttacataattttaataatgctttagagccaaagctg
aaggcagtgggaagcggcactgtactatggtaaaaatgttgccgatgttcatcctcgcggatgtacacaagtttcctata
tcctttaaacacaatatggctaatttcttccacatactccttatcctgtttggaatagcggttgctttgacgggaaaaat
tcgacatacaaatagaggcatttgtaaaaatggaaacaaatgcgtttttacgaagattggcgggtaaatcggtatcatct
tggcagcaaataatcatcgaaataaaacagtgacgattttggtaaaaaaactttttaaaaatttcttttgtaaataatgg
gtgcagttcggccgcgcagtcgtctaatattaaaagtaaacgaggattaagattgatatagtttaacgtaaacttttcat
cctctgtaaggcataagtttttatacatatgaatgttctgtataataattttttttaaaagttgctgataaagcgatgta
atcttttcttcttttttttggtccgtttgttcagcctttaagcactccacttttgcaatatttttgttttccttttgctg
tatatcgatcggaagtttatgatacaatgtttttagcatatcgatgttgtttactcgactgtagatggaggacatcatag
tttgccgctgccagatggcctccaaaaagcgttcagcgcccttgttgtcattttttttttgcttatcggcgagccacaag
cggtagtgtattagagttggatgtacaaaaccctcatatgaacgatttgagggttccgagggggcaaccactaaaatttg
ttcaatatggggttgcaggattttcataatatgtttaacgtacacggttttgcctgtttttgaggggccatatagcacag
ttgttttatctataaaatgatgtgctttgaactgtagttcaggaattagcttccctgaatgggtcgttagggccatctct
atattattacaattctgcttttgtatataaaatttctttttcgagtttattattattgttgacccacatatctacccgta
tcgtatcatcaggcacattgagcatttcaagcgcattatctaactgtttttttgtttttatcagctcgctttcttcatcg
ggggttaaattttctttactaagcagttgcttaattttttcttcgcagtcgtctataaaatcatactctcgagctttttt
gatatttccagatgctttttctaggttttttagctccttaaaggaaagcagtcccttaatcccgctatccgtgtgaaagg
ttgaattatagatggagagccccggagcatccgggccagtttcttgtatattttttgcttttttgtggtaaatagtattt
cgtaaaatctcttttcctatctttaggtcttcctcatgacggtccaaaatccgttttattatttcattattttgattaaa
ataattgtagcgctctctgttggccttaaagcttcccaggagtgtccagttgcctaattgaatggatgaaacctctgaga
aaatctggtctttatatttataataaaattcatcaaccttttgttggttgctgctatccaccacatcataaataatgaag
gcaaactctaggtcgggtttttctgggtagatgctttccgtagcggcccgcaactcttcgtaattatcctcaatgtaata
attccacttataaaaagtatcctgaggtggaatatgctgcgaaagatatctagtaatttttgtgttaaagagaatgggtt
taaacgccctcggattttcaagcatatgtttaatgctttggtgaagttctatattttgtaatatgtgggctgctgcccta
tagccctgtggggtttgggtgattgcatcaatatcggcctgaagctcattaggcacatttaatgttttttgcatgatgtg
taaagggatgcgctcaggatctgctaaatcggtgtattctgtgcttgtacaagtgcttgcacaggtatctacattggtat
ctgcacacatgcttgcacaggtgtctacattggtatctgcacacatgcttgcacaagtgtctacattggtatctgcacaa
gtatacgcactttgagcatgaagattaggatcaaacacaaaatgttctcgtaaaaagctatcgatcgttgttttagcttc
cttgcttttctgcgtctgggttttgcagctatctgctatagataaaattgtatttactaccgattcagagggaacatcat
tagtttcctgtttcaaagtatcaactaacgttattagctcactgagaagagttttggtcgtgtgggtaggttttgaatag
gaaggcatccattcctgcagagctttgaagacatatccaataaagctagtcattataagacgtcgaatatactgctcccg
caaatttgtaaaagagcaaaaggccaccctgctatcatttttgaactgtttgtaagggttcgtcctttggtaaagctgtt
taagcgtttcttcggatatttcagtagagggatcctccaatacgtttttgagaagctcatcaatattaaattctgccata
tcttagagtttattatatacatattaaagctttaatataagggggggtataacaatggacgaaatcatcaataaatacca
agctgttgaaaaactttttaaggaaattcagcaaggattggccgcgtatgatcaatacaagaccttaattagtgaaatga
tgcactataataatcatatcaagcaggagtattttaactttttaatgattatttcaccttatcttattagggcgcatagc
ggagaaacgctgcgaaacaaagtaaataatgaaattaaacgtcttattttggttgaaaatatcaataccaaaatatctaa
aacgctggtaagtgttaattttttactacagaaaaaactttcaacggacggggtgaaaacgaaaaacatgtggtgcacca
ataatcccatgctgcaggtaaaaacagcccacaacctttttaagcaactatgcgacacacagtccaaaactcaatgggta
caaactttaaaatataaggaatgcaagtattgtcataccgacatggtgtttaacaccacgcagtttgggctgcaatgtcc
taactgcggttgtattcaagaattgatgggaaccatttttgatgaaacacatttttacaaccatgatgggcagaaagcaa
agtcaggtatctttaaccctaaccgtcactatcggttttggatagaacatattcttggtagaaatccagaacaagagttg
gggaccaaacaagatccctgcggaaccaaggtgttgcaacaactaaaaaaaattattaagcgcgataataaatgcatcgc
gcttttgacggtcgaaaatattcgaaaaatgttaaaagagataaaccgcacagacttaaataattgtgtttctcttatat
tgcgtaaacttaccggagtagggccgcctcaaatatcagagtcgattttactacgaggcgaatacatatttacagaggca
attaagatacgggaaaaagtgtgtaaaaaagggcgtattaataggaattattatccgtattatatatataaaatttttga
cgccattttgcctccaaatgataccacgaatcgacgcattttacaatatattcatttgcaaggaaatgatacgctagcta
ataatgatagtgagtgggaatctatctgtatggagctccctgaaataaaatggaagcccacagatcgaacccattgtgtt
cattttttttaaagatgaagattttttagatgattttttttagttttttaaaagacgaaaaaattttttaaaagatgaat
attcttaaaccccgcaaattacttttttttaggtactgtaacgcagcacagctgaaccgttctgaagaagaagaaagtta
atagcagatgccgataccacaagatcagccgtagtgatagaccccacgtaatccgtgtcccaactaatataaaattctct
tgctctggatacgttaatatgaccactgggttggtattcctcccgtggcttcaaagcaaaggtaatcatcatcgcacccg
gatcatcgggggttttaatcgcattgcctccgtagtggaagggtatgtaagagctgcagaactttgatggaaatttatcg
ataagattgataccatgagcagttacggaaatgtttttaataataggtaatgtgatcggatacgtaacggggctaatatc
agatatagatgaacatgcgtctggaagagctgtatctctatcctgaaagcttatctctgcgtggtgagtgggctgcataa
tggcgttaacaacatgtccgaacttgtgccaatctcggtgttgatgaggattttgatcggagatgttccaggtaggtttt
aatcctataaacatatattcaatgggccatttaagagcagacattagtttttcatcgtggtggttattgttggtgtgggt
cacctgcgttttatggacacgtatcagcgaaaagcgaacgcgttttacaaaaaggttgtgtatttcaggggttacaaaca
ggttattgatgtaaagttcattattcgtgagcgagatttcattaatgactcctgggataaaccatggtttaaagcgtata
ttgcgtctactggggcgtccagctataaaacgtgactggcgtacaaaaagtccaggaaattcattcaccaaatccttttg
cgatgcaagctttatggtgataaagcgctcgccgaagggaatggatactgagggaatagcaaggttcacgttctcattaa
accaaaagcgcaacttaatccagagcgcaagagggggctgatagtatttaggggtttgaggtccattacagctgtaatga
acattacgtcttatgtccagatacgttgcgtccgtgataggagtaatatcttgtttacctgctgtttggatattgtgaga
gttctcgggaaaatgctgtgaaagaaatttcgggttggtatggctacacgttcgctgcgtatcattttcatcggtaagaa
taggtttgctttggtgcggcttgtgcaaatcatgaatgttgcataggagagggccactggttccctccaccgatacctcc
tggccaaccaagtgcttatatccagtcattttatcccctgggatgcaaaatttgcgcacaagcgttgtgacatccgaact
atattcgtctagggaatttccatttacatcgaatcttacgttttcataaagtcgttctccggggtattcgcagtagtaaa
ccaagtttcggtacgcattctttgtgccgggtacaatgggtcttccaaaaggatctacaagcgtgtaaacggcgccctct
aagggtgtttggttgtcccagtcatatccgttgcgaggaaacgtttgaagctgcccatgggcccccatctgggacgtgcc
ctgaatcggagcatcctgccaggatgaatgacatgcacccaatatatgatggcccaccatatcatggaaaaagtctccgt
actggggaataccaaaggtaagcttgtttcccaaggtgggggtacccgtatgcgggcgtactttattgtattcaaaccct
actggaacataaggcttaaaatgcgcattaaaatgcaccaaatgtgtttcttcgatttgactcaaagtgggttcgggatc
gggtttcccataacttttgttcacatttttaatgttagagatcctgctattcagcaagtcttgggccaatataatcttgt
cggccttcccatcgttagcaataagacaaaaagctcctcctgatgccatatataatgttataaaaataatttattgtttt
tattaaatatggcggtttatgcgaaggatcttgataataacaaagagttaaaccaaaaattaattaacgatcagcttaaa
attattgacacgctcttgctggcagaaaaaaaaaactttttggtgtatgaactacctgccccttttgacttttcctccgg
cgaccctttggccagtcagcgcgacatatactatgccatcataaaaagcctcgaggagcgcgggtttactgtcaaaatat
gtatgaaaggggatcgtgccctccttttcatcacctggaaaaaaatacaatccattgagataaacaaaaaagaagaatat
ctgcgcatgcacttcatacaagacgaagagaaagcattttattgtaaatttttagagtctagatgagcttttacgcaatg
ttgtacagtgttgtatatatgtcttgtaagcatttgttgtagagtaataagtaaaagataaataaaaatgactattaaaa
taaagcccaaaccattaaaaatatttttatctgttagatttaatttaataaatggctcatggaatgtgtggtgcgccgct
gcatgaggtgtggccgcatgggatgtggtcgcataagatgtagctacatgggatgtggcatttgcttgcatgtaaggatc
atgatgtgttgggtcttcatcccagcaataatcgccatctttatctagctgaattgtataccccattatatatcacttat
tatttttttttaatgtttcatgaatttcattataggcggtgaaagggtcctcaggccccttctgtaaaagattatagaga
tcttcggacgctttatgtttcgtgcgaattaaggcgggatataacaaaagagagggccccagttccaaacaaattttact
tagcgggctcatattttgcaccaagtttcccactacttgcgatgtttcataacgcattttaaagagctttatcataaaag
tgttatgcaggccggtgtagtctggcctatagttaaggaaggggatttctctggtaccgtcaaacacgatctcaagtcct
ctagcaagcccgatcaaaatttcttcagcaatggatgagtatctaattcctacattacgaagcgtaagcatttctataac
atcatctatttcctgcatagaggaatctattgtaggaattttaatatcatctgtgctgatttgttcattcccaagatagg
taagcagcatattaattttttctagctttactagcttagtcttacgctcataatcatgatcttttttataaaaagagttg
ggatcaccgttggaccgtagatgattaataaggcggtctacttgctttgtactaggtttaatacttttttcactatactc
gctttcagcatagtggtttttacgatctcttttagaaatagctgttttttgagatgcctcagactctgcatatttttttc
tatgcgtagaaagagaataaccgcggtcattacgtgaactactgttgcatgcaaggcctcggcgcgtcttaccgctgcgc
acactgccattgcgtatactgccatcgcgcacactgccgctgcgtatactgccattgcgtatactgccgctgcgtatgct
gccgctgcgtatgctgccgctacatacactatcactacatatgctgtcagtacatacgctatcgcggcgtatgccgccgt
gtaccttatcgccgcccctacccgagggttttttagatataatactgtgtggggagtcaagcgaaaattcagggtcatta
aagttaatgcccaatgactttgccaatccattaagctcttcatcaaaatgatcggtaggaaaactttgttgcttgcccat
gacctgtttttcaagttcctccaaattggcttgctcatttatatggagattattcataagcgtcgtaattccagcaagat
ttgctccttctaaaaatgtggtgtcctccatcggatatactatactatttaaaagcttttaaataaaaatgtgtttggaa
gaaatgctctcttcaagcgtgtgtagctcagatataaatgcctcctcagaaagctttccaccatactcctttctcatcgt
ataggagggcgccggtttaatgtaggaaatccactgggaggtaaaaaaccggtacaacatatttagcagctcgcgggcct
cccaccttttgggctccgtatagtgcacatcaacataagaggcggcgcatgaaaagctgcaaaagttgccgagaacgccc
atctcaatctctcctcgctcattttcacgcatataggtgggcacgaattttgggacagtcttgaaatagagatgacatgt
ccagcatttaaagctagaatgggtaacccatttggaaacagtggtgaatacggagggtagctttttttcgacctcggctt
catcgtcattcgtatttaacgtatcggtggcagtttttttggattgcaagcattcttcaatggtaatcccggataagtat
aaaatattaggacaattagtttccataattttgatagttatttttatacaacatggatttaattaaagataaatggagga
cgaaacggaactgtgttttcggtcaaacaaggtgacgaggcttgaaatgtttgtctgcacatacgggggaaaaattacca
gccttgcatgttcgcatatggagttaattaaaatgttgcaaattgctgagccggtgaaggcattgaactgcaactttggc
caccagtgcctaccgggctacgaatctttaataaagactccgaaaaaaactaaaaacatgttgcgccgtccgcgcaaaac
agaaggcgatgggacttgcttcaatagtgccattgaagcctccattttgtttaaggacaagatgtataaattaaaatgtt
ttcctagtaccggggaaattcaggtcccgggcgtcatttttccggattttgaagacggaaaaaacattatacagcagtgg
gtagacttcttgcaacatcaacccattgaaaaaaaaatccagattattgaatttaaaacgattatgattaattttaagtt
tcaaataaacccagtgtctccccgcgtcatcattcatttaaaaaaatttgcagctttgttggaacacatccctactccat
atcccatacgtgaaataaagcctccattagaagactcaaaagtatccgcaaaatttatggtcagtccgggaaaaaaagta
cgcattaatgtttttcttaaaggtaagataaatattttaggctgcaacacaaaggaatccgcggagaccatttatacgtt
tttgaaagatcttatcagcgtacattggcaagaaattttgtgcgtgttaccggtacccgattaaagaatgttttcattaa
taaggtaatcgactatgctaaaaagaataacaagaaaaataccttgaagaactataccaaagtaggtaggttttctgcat
gtcacggcatggttaaaattgctaataatgtagtccacaaaagcattgctcaatacgactaaaaatagtaaaaaaaggat
aagtgctctttttatatccatatactttaaaacttattttttacactaataatttcctgcggccgcaatataaactgtag
gtcatctataacgcccagacctgttaaaagtagagtactatgttttaagggatttaaaatatccgccgcaagaatgtgaa
tataattttcaaagtggtttacaggaatgcgtaagcgtttttttttgcactgcggttggtttagggtcgaatactggcag
gaggtatatatattaataagaccgcggtcgatggtttcaatatcttcatagaattcaatgcgcggcgtcaaaagtttttt
aagatgttgacataactcatcatacgtgtaggactggaggggggaaagaagggtgtagtcaaagttaaaaatgttttttt
gaagaacctttaaagcatgttccgcgtccgtggtttccaaaatatgttttatggtatgaatgtcatttaaatctacaaag
tctgacagctttgtgtagaactcggtgacggaggttattttctggaaatcggttttttgaaaaagattttcaatgtgttt
gcgggttgagttgctttgcagtccatacaagacatcaaaaaattcaatcagcaaaaacttatacaaatggttaatataaa
aagctttgttggccttattctgctgaggatatggttcctctaggggatatagaatggcttggtctatatccctaggatca
atagtcaatgttgcgatgggaagcttttccagcgtagcgggaagagtttgggttggagcgtagtaaaagtatagcccggt
ttttccctctgaaagaaagcccacaaattctttttttatattttgcagcaccgctgagggtacgatttcgtactgtttat
actgtttgttgaaaagggtaataaatttccaggtttcttcaaagcttgcaatctgggtgggccgcagatcaaagtcgatg
ggaatgtcgtcatgaatgtaggatgatagtcttataggaaaataaatagggcgatcggtgtctgaatcgataagtaaagc
ataacaaaagttatgcctgttgataagttttttaccaaccgtgtagccgggaatgtttttcacgtcatggatatcccacc
agttatccttgcacataaactcgctcatagactggatgacctccatcacagggtcatcttcggtaaaaatatactgggcc
tcactgtttttcagaaatcttttttgctgggtgatggccattgggtagatcccttcgtccgtgtcaaagataatggctat
cttcttcgatgggctaagaattttttgtattgtgctgggggacacctcaaacccgatgtcgccctgtttatctttaaaaa
agacacagtgaaggtcgtagcatatggcaacaaggtccagaaagatgtcctgccatgtggtgtcccattgaagcagttgg
tttttttgttcaacaaaggtttgtaagataaggtttgccagctccgcgccgctggaaaacatgttgccggccccattccc
caaaatatagtactgcggtgtgttggccgcctttgcaatttcaatggcaagggccttgggggcaagatccaaaattcgag
caagggaataaaaaagcccggcattgctaattccaagcatggtttgctccacccccacaatgcaaaaaatgtcgggctct
tttatcgtatttaaaaacagttcatctgctatctggtggggtagaaaggcaatccggttcaccggtattttttttccata
ggacaaggtatgacgcgatgtttgtgtattaagatcctccaggtcttgttctacaaacgtgtgcttggtgaggcaggtat
tgttaatatagaaccgctttgtgcccagcagggccttcgtcttttggcagcacggcagacagtaatttagggggtggcgg
ccttctagtaggcttagatgagggtagtcaggatgcgggcagctatagtaggcaggtaccccctccgtgaaattccaata
ctttactagctccttgcgcttggctggcggcatggacttcacctcggcctctgagtaaatgacgggtggccgtgggtgct
ggcataggacggagtaaaccgttgcctgcgtgtcgtacttgcgcaggtcatacaggtcggggtcctgttcttgaagcgca
cgtagctgagaggctccctttccttgttgtttatcgtgcagttgagagagtttattaaccaaaattttgtcaggcccggt
gatcaagttatctaaaaacacaaataggtaaacccaaagatagttaaactcttcctgggtaatgttaaacatttctattt
tgatatctgtaaccctatggtagatgcgaatgttgcggccgccgtagattgtttcccaccgggccgcaacatttgtgtca
aagaggtacgcatacgtgttttggagcaacgcaacattgatgtccattttgcgccccggaccggaggaaataatgatcat
ccgttcgatttcgtggggatcatacgaataaatcccctttttaaataaaaaattgtagaccccggtttgctggaggcccc
gcacggaaataatccctgcttgctcgtattcccgccaacgacttttgagctcggtaaatcccttgctagaaagcgtatag
ggccaaaaggtggacaccgacatggagctgatagaaatttggatgtcctcgttggagggaaggggcagactccctccacg
aggaaacgcggcaggccccatatcattaattgtatgaataataggatttatgaaattatttagggtggacaccacggagt
taaagtcgtggcgctcgttttctgaccaattgctttcgataaagtagtgcccattattttgtatggtaagaataaaggcc
tttttattgataaagcgtattaaaataatagtgggtacacggaatgttttattgctgaatttttcaggctccgtggaagt
tatgtggtgtttggaaaccacggtgggacctgttttactataaaagaacaccaccagctgaggaatatcgggagtagctg
gaaataggtcgaaaacattgcgcacattaatttgaatatttacgaggggtgaaattttaatcattgccgaggtgacggcc
aacgtgccgcgtgttagtctattcccctcgtacttggcaatgacttgttgtgctctggcatacgtaaagtttattagttt
ttgctctaggagaagcctctttttaagactggtcaaggatggagaaagagcaggatactgtttttccatttgtaagggag
attgtaccaatagtttaaaggcatcgggggaaagaagaggccaatacttcataataaggccgtaatagagtaagtcaaat
tggtaattatcctctatggcaatggagatttggcgccgcatgggggccactagcgtgttgaggtctgctacaaagatgtg
atgaatgttttttatgagctggaagctgtcgagcgcttccacatagagctcatctttttgactttccatagatgcgtcga
tgttcaccccacccacctgttgaaactcctttttgtagtcgcgaatgtctaacgccaccccgctaccgcttaacaatagg
cgatacgttacctgaagcgcattgttttgaaaaaagaaaatgtgttgtctataaggggggatccctgtggcaacgtaaat
tttttctcgaatgtctttaaaagtgtcttcagggaaaatactatactcgctatacatcgtctcaatttctggcatcatca
cgtttgtctcctcgccacgatcctccacaaaaagtttttcaaactcatctaaatcatcgctatctccacccaccacgtat
tgggaaagctttttctcccaatcctcgccgtaaaaattttgtaaaatttctttgtccttaggggttcgctgcaggtcttt
gcggcaggcctgtaacacgtttgcaggaacggatcccaaaaaaataaacgtcttcgtgtactcattttccacaggattat
aaagagtaactcgtagaggatttgttaaaaagtcattttggaaatccattatacccggtatagaaaataaaatttaaaat
aaaaaacggatgatatctatcatggaccgttctgagattgttgcacgggagaacccggtgattacccaacgagttacaaa
tctcctacaaaccaatgctcctctactattcatgcccattgatatccatgaagtacgatatggagcctacacacttttca
tgtatggttccctcgaaaacggttacaaagcagaagtaaggattgaaaacatcccagttttctttgacgtacagattgag
ttcaatgatacaaaccagctttttttaaagtcgctactgacggctgaaaatattgtgtatgaacggctggagacgctcac
ccagcgtcctgtaatggggtaccgcgagaaggaaaaagagtttgcaccatacattcgaatattttttaaaagcctgtatg
agcgacgaaaagccattacttacttaaataatatgggctacaacacggccgcggacgacacaacctgttattaccgaatg
gtttcccgagaattaaaactacctcttacaagttggatacagcttcagcactattcctacgagcctcgcggcttggtaca
caggttttccgtaacccccgaggatcttgtttcctatcagaatgatggccccacagaccacagcatcgttatggcctacg
atatagagacctatagccctgttaagggaaccgttccggacccaaatcaggcaaacgacgtggtgttcatgatatgcatg
cgcattttttggattcactccacagagcctctagcgagcacgtgcatcaccatggcaccctgcaaaaagtcctcagagtg
gaccaccattctatgctcctctgaaaaaaatttgttgttaagctttgctgaacagtttagccgctgggctcctgatatat
gcacagggttcaatgattctcggtacgactggccctttatcgttgaaaaatctatgcagcacggtattctagaagaaatc
tttaacaaaatgagccttttctggcaccaaaagctggataccattctaaaatgctattacgtaaaggaaaagagagtcaa
aatctcggccgaaaaatcgatcatttcctcctttttgcatacccctggatgcctacccattgatgtccgcaacatgtgta
tgcagctttaccctaaagccgaaaaaacaagcttgaaagcgtttttagaaaattgtgggttagattcgaaggtagacctg
ccgtaccatctcatgtggaagtattatgaaacacgagacagcgaaaaaatagccgacgtggcctattactgcattataga
tgcccagcgctgtcaggaccttctggtgcgccacaatgttatccccgatcgcagagaggtaggaattctgtcatacacct
cgctgtatgactgtatctactacgcgggaggacacaaggtatgcaatatgctcattgcctatgccatccatgatgaatac
ggccgtattgcttgcagtaccattgcccgaggtaagcgggaacacggaaaatatcccggcgcctttgtgatagaccccgt
taaagggcttgaacaggataaacccaccacaggtctcgactttgcgtcgctgtacccctcactcatcatggcctacaact
tttcgccagaaaaatttgtagcctctcgggatgaggcaaatagcctcatggccaagggtgaatctcttcactacgtctcc
tttcactttaacaatcgtctcgtggaaggatggtttgtgcggcataataacgttcctgataaaatgggattgtacccaaa
agtactcatcgatctacttaacaaacggaccgcccttaaacaagagcttaaaaaactaggtgagaaaaaagaatgtatcc
atgaatcccatcctgggtttaaggaactacagtttcgccatgccatggtagacgcgaagcaaaaggcgttgaaaattttc
atgaacacgttttacggcgaggcaggtaacaatttgtcgcccttctttctgcttcctctagccggaggagtcaccagttc
gggtcaatataatcttaaacttgtctataactttgttatcaataaaggttacggcatcaagtacggtgacaccgactcat
tatacattacatgcccagatagtctttatacagaggtaacagacgcatatttaaacagccaaaaaacgataaaacattat
gagcaactctgccacgaaaaagtgcttctgtctatgaaagccatgtctacactatgcgccgaggtgaatgaatacctgcg
acaagataatggcaccagttacctacgtatggcctacgaggaagtactctttcctgtgtgctttacaggcaagaaaaagt
attatggtattgctcatgtaaacacacccaattttaatacaaaagaattattcatccgcggaatagatatcattaagcag
ggtcaaacaaaactcaccaaaacgataggaacgcgaattatggaagaatccatgaaactacgccgccctgaggaccatcg
cccccctcttattgaaatcgttaaaacggttttgaaggatgctgtggttaacatgaagcagtggaattttgaagacttca
tccaaacagatgcgtggagaccggacaaagacaacaaagcagtccaaatctttatgtctcgcatgcacgctcggcgtgag
caactaaaaaaacacggcgctgcagcatcgcaatttgctgagcccgagccgggagaacgcttctcctacgttatcgtgga
aaaacaggtacagtttgatatccagggccaccgcacagattcctccagaaagggggacaagatggaatacgtctctgaag
caaaggctaaaaatcttcctattgatatattgttttatatcaacaactatgttctaggcttgtgcgcgagattcattaat
gaaaatgaagaatttcaaccccctgacaacgtcagcaataaggatgaatacgctcagcgccgagctaaatcctacctaca
aaaattcgtgcaatccattcaccctaaagacaagtctgtcattaagcaaggcaatgttcatcgacagtgctacaaataca
ttcaccaagaaattaaaaaaaaaataggcatctttgccgacctttataaggaattttttaacaacaccacaaaccccatc
gaaagctttattcaaagcactcagtttatgatacaatactttgatggagaacaaaaagtaaaccattctatgaaaaaaat
ggttgaacagcatgctacggctagtaatcgagctggtaagcccgctggtaatccagccggcaatgcgctgatgcgggcta
tatttacgcagctgattacggaagaaaaaaaaattgtacaagccttatacaataagggggatgcaatacacgatcttctc
acctatatcattaacaatataaattacaaaattgccacgtttcagacgaaacagatgttgacgttcgagttttccagtac
tcatgtagaactgctattaaagctgaataaaacgtggcttattttggctggaattcatgtggcaaaaaaacatctgcaag
cttttttggattcatataacaatgaatcgccgtctagaacattcattcagcaggctatagaggaagaatgtggcagtatt
aaaccatcttgctacgactttatttcctaatacttcttaagaaactctttaaacaaggacttcgcatggtcaaaggttct
aaacccatggcccttatgattcgccaaaaaagcggtttcatcaagattttctaaccctttcacggatgaagaaataaggt
gttcggcctcgtttgcccattttctatgattttttttcacctcgggttctagatctgttttctccatatactcattgtgg
tcatatttttttttgggaggaggcgtgggtggaggaatgggtggaggaagtacacccgactttcccgcttcaaccgtttt
ataaaaaaatagaagcataatacaaagaataaggactatcgcaaatatgataaccagtgtcccagtcgagggcattttgt
tatataagtaacgtttttttttattttttataattcgaatgaagaaccatgttgaatagtcttctactcaaagacatttt
gttatacggtaaatgagaatttataaaatccgaatatcactatcatactgtttatctgagaaggtctcactgggtcctgt
gatggagaacccatactctgtaatgctggggtttataatgtggtcaggactgacaagcacatttctgaactgcgagagtt
ctaggtttagacgcagtcgtaatagtcgctgtatatttgtaataaatattagattgcgtatgaggcgagtgtcaaagcga
tcctttccaatttgtactaaggtgggcttttgtattccaactcccacttgtttaacgatggaccagggtccttcttcccg
attttgttccgtgatataggtcagcacactattttctgtatatgaggtatgatgtcgcatattaatacctggtgccattc
caactggcggttgtgcaattcgggctgtaccgggacccaaccatcgtggagttttataaacatatcgttctagcgtattt
aaaaattccttaaggttatttacgagtagcatgaagggtgctattaaaacaggtggatggtttataaccattgtcataaa
ccattgcattgcttcaatatcattttgtaatgcttgacggggaggcggggcaggtaatccacgtatgttgaataaagcgg
ttaattgtgcaccggctgtttggggcgtaatattttgtattaaatttatcatcgaattggcttgcccggcatttcctata
agatcgattaaattggttatttgacctcgatattgttgtacccagttttgaatggcagcgatgatctcaggggttggatt
gttttgaatttcaggtgtttgtattagattattcacttctcttcgtgtatcttcaagctgagtcctaaatgcatttaact
cgcctataatttggtttctatcaataacatttcttaaacctcgaactgtttcagccaatcgtatagtacgcacaatttca
tgtaaggcctggtttatgtatattgacatgggatggccccaccgctcacgtccacgttgaatacctgcggccaaactagg
acctgcctcgtcataatcaaattgtgtaggataaaggcttccaaatagcactttattgaaaatttggtcagaaagaaatt
tagggcggcccatatttagcgcgttgtcccctctaaagatgcgtgacatgtatccggcgttgcctttggatagtaactca
ttcccatattgagtaatagagaccgagacataggggtttataagaagttttagcataaattctcgagtatttatgggggg
acgattcggaatgtttaatacctctgcaacatctggttgaggagccgtggtgtccagagatcgtactttttcagccgaaa
tgccgtacataagacaagcaatttcttcaaaactatagtcatagttgtaaatattggcaagtggtatagatcgcatcagc
gcatttacattgataggtataatattcatatcaaacaagttaaatatgcgctcgcgctctctattagagccaagagtgcg
tgtttgacctttcggcgacactattttgtgaatatgattgatttgctcctcttggtaagagctttccacgaaggaaatta
cgtcttgcaatgttttacgaagcgaatacactgcattcatccctattcccgctgttataatgggtttatcgtctctgttc
tcgctaataagattaactccaccaaaagtattttcattgtacatcatcactgttttaaaactacggatatttatgataaa
tcggagagcctgaatggcgtgggtataaaagtgttcaaatcgcgtgggagtaatttgttcgcgagcaactaccgtttcat
tatagtttttcatgataagctgtactccgggcatatctgagagctgtaccggatcatttcccagtaattttcttgtgccg
tatagtagtttaaactcgggggagccgctttcaaggttcgggtaaagaagaggatcatatacctcattattttctattct
taggtcatgtaaataatagagcgaaagtgaaaatggcataagaggctccttattgtaccgggacatatagttttgaatga
agtgttcttctgtttcaagatagatgggatgatcggtaagctcgtgcaggacctccatggcagaatctgccagagtgtga
gagcctctaatgatcccgtcgatcactgcgaccagtcgctttcgcacaacatcgctcgtattattttgtgcgtctcctag
gggcataagcgtaacattgggacgaaatacgccgccaattccccgcagggccgcctgaccgacggatagtcctgtcgcag
gaacattgttattattataataaataacggaatcattattggctcccaagagtgccgtcagattagggcgagctagttgg
acatttgtgtattgtataaattgttttagaagctctccctggctaataagaatattaaacattttgttaaatagtggaag
attggctctataattttctttaaggtaaatgggaatttctgttaaagtagaaataagatgctgactcaggccctggcgat
tggtatccttaataagccgctgaagtataagtcccaaagacagaagaagcaccgactgctctgtggggtcgcctctatga
ccaaagacgttgttattgcgtgctaagtcagggtgagcatatcccatctccatcactgcttggctaaagttcccattagc
gaatgcattaataagatttagatatatttttccgctgggagcatcataaaatcgggtaatatatgaagctatgagctggt
taaacaccatcatcatactacgattattttgaataccatagtctgatccgtataggcgataacgtcgaaggttgtttgcg
gcatcattgacattggcataggttctgagcgctatgttgtcccagtagctaagagtattttcctcctgggcgttgttggt
acgaataagattggagagtctaaagtctcctagtgccacctgctctacacgaagtccagagttattctccaaagcatcgt
aaaatacgagtctactgaatactcttccgtattgttcaaagcgttcagaggattggggattgttatttatttgaatatta
gccgcgtcccttctttgcgccccacctcgaagttgcagtacattataaggctttgtaagcaaggtgtaggttttattaat
gatttggttaaccccctccaggcccaattcaccgccaggaagcggccttcctccggcatcggtaggtggtttaataagtt
tgtcaattaaatgttcttccaaccagtaaaatgagccaggattagatctattttcatagtattgaataatgtttttatca
atatgcgggcgtagaagatcaagaaaatacttcgtgtcggccatcaaagaatcaattaaggaaataagacctgtaaaatc
taaatgcacttgagcggtgctggtttcagggaagcgaacttgaaccattttgttaaaactggaggtcatttcgaagatat
tggtcaacaggagctgcatgattcgctgattatctactaaataccttgcggccaactcttgctccggacgaactcctcca
ccagcaggaatacccacatatggtacaatccaagcaaaaagagtttctgtggttaaatttcggtcttgggctgctgcagc
cgcttcggtagtgggatcagggtacaccatagaaagccgcatattgatttctttaatgactaatcctggatttctaatct
cagagatggccccgtgttttcttccgagccagtcaataagattggcgcggttcacgttggcagcttgtgtctctcgtaac
cattcgataatgcttttttgaatcgtatctaggtctaaacctttaatgttattacgaaagttattaagaagtacgtaaat
agcactcaataagttaagacctgtaataacggtttcatgaaacagaaatattttgttaacatctgtatctgccagtgact
cagagccttgaataagttttgaaacgatttgaattttatcggtatgctcctttttgagttcattgatagcctggcgaatg
agttcttggtaggaaattttgcccaattcttgttgcagactgggatcttcaaacatctcactaagctgtttcctaaattt
ttgtaccaaatcccactgggagttgggctgcagcattcctgtttggacatccacagagtctatattgtatagtgccgggc
gccacttgggggtaggctgggttgaaggactaataaacctatcggagggaagtaattgtgaggattgtgtatagccatcc
tcatcaggaagaatggagtagttggtttgattcatcattccaaaatcattcatagttcgcgcttcctgaacaatgcgttg
aaatttttcccattcggtgcgtgtaatgacaccgaatctgcggtttatttcatttacaaaatggataagcgcttttttgg
ttgcttcttgttcaccatactctaagttaaagtgttggtaaatgacgtttatttctttgataagctgacgaatttcggtt
tctgagtagtcaccaatgttaataagctcaataggacgcataaagataatgcgaataagtcctgagaagattccttccag
ctcaggaagcatcgagatctgtacattttcatctctaaaggaaaacaacttttgataaaattcggcgaggcggggaaggc
ggaagtaaagctctgctgcctcgggaattacctcgggctctagctcatcggcaccccccaatatcatacgcgtgggtata
agtttgtacacgggctcaggccgttcaaacatgtcgtaaatccctaatacaataaaaatcttggcggccatacttttcag
catgaaggtgaagaagacgtcctcggtttcccagcgggttgatagggcgtcgttaactctcacagtagagaggtagaccc
gctgagccgcttcctcggcagtctgtgcaagcgccatcctttgtcctccaatttctgattgatttagatttttaagtccc
acggaaagcgcagaatgttgaagatattcaagcaaggttttatagatttgcaggggcgacatgggcaccatttgccgcag
ctcctctcccccaagcatgtccccaatccgggcaaaggcattgatgatatttttaagcgcctgaaagttagaaagagagc
gcccgataaggtcgcgaatgtttttagcctggcttgctctgacgggacggagggtaccaacgcttcggccttgttggatt
tcagccgcaactttttcgtagtagtggcccgcaggagcattatccgtaaagacgttggagtcgttgcctgtggaggtggg
aaaactttcaaagacttgtgcaagcgtgtcccctgttgtctcggtgaaccatcgtcctataatgcgcacgccatccagca
tctgttggactgtttgaatagaatctatgttgtttacaaacgttttggtaatgtttttaagataaagatctagcccttcc
agagctcgatagaatcggcgttttacatcatactccagctcgatggcgcttacggttgccttccagtctacttcctgggc
acctccaggatttgggcccacgtgtcctctggcaagatctacagccggagaattaatgcgcgcatttttttccgtatcca
actgcatgaggcgtcccgcaatagcatctccgagaatagtggcatagttttcctcgtaggattgaaactcctgtttgtta
tgcgttaaattggagtaaatctgggccacataatagtaatacataaaggtgttaattgcctggttgaggtcaacctgcga
tcgcgcggccttgctgagcccaagctcttcaactgttagggcagcaccgcctacccttgtacactcgcagtcctcctcgc
ctccatactttttttgcacaatatcggtataaaaatcaataatctgtagcaagcgagagcaggagtcataaagattttta
aaattagggtcggttttagatatctcctccaaaacatttttaacaagcgtaagctgtgttaagaaggtttcgcgttcttc
tcgtgcggccgcattggtgtaaaagccgataagacttagatcaagtgcgatggtgcccatatcattaatgcgcgaaagag
catctcgaagcctcgttatgttcggcgtcaaggcaatttctttaacaagtttgatgcctatttttttcacattttccaaa
aagtcgttataggcttgtgtgcttttattcaaaaattccatgagggtgtgctttctatccagtctttgcgcttcaatcct
cctatctagtggcgttttctcctcatcgcccccctttttggcacaactgttctcaaggattttgtggcgttcattaaagg
tctgtcgcaacaggttcacggctttttcaaactcagcaatgttttctgcggagacaagaccactaaaccttttgaggtca
agctccttgtcaaactccgcccagtttttgctttgaaggtactgttcaaccttgagtcctactttctggagagccttatt
aattttattcgcaacagacgcagcaatacctagattacaaagtgtgtacgaaagtacttttccaaaatttttggttccca
agacactatttgtatcatttaaaagtttaataatatccacctcatccgtctgcagtttatcaagttccttttgggtggga
gttaaaatattgtcaataaaattcgttaaaatgttgatttgcaggttttgttcatttaaaagtcgacgatatactgcttc
aatcatggtgactgcattaatgacttcctcattgggggctgctttggttacctccgtcaccatgcgctcgtgaagttgct
taatggcgtcgtttaacagcttgatattttcaagtgtattttctatactgccgtgtacatcaagatactctgcgcgcagt
ccatgagttagggagttaatgtacagaactatttgtcgacatatactggcggccccttcggtggtatctataagcttatc
ctgacctaaatcaataaattcctggttaatggcgtctgcaatcattttacagacggtctcctgtttttccgcatttttta
caaaggtggaaccggctcgaggatcgggcagttgttttttgatatctttaagaatatcttcgatgggctgctttgtgtct
actttgaaccctattttggcaatcgccctgataattccttctataatccgcagctttgctttactcgatacggagtctat
gtgataatctttaatgtgttgtacaggatttttgtcccccccgccattaaaatatcctccccctgaaaaaggacgagttt
gtctttgtatatgatcctgtaacttcgcatatatatttgcttctgatgaaggcagtggtctactagaggttgaagatcca
cggttacccattataataaaaaaaaataaagatttaaaactacaaatattttgctgtttataaacccaatcatataagac
taactaaaacattaaatgtaggtgagataaaagcttattttttttttaaaagtttaataaccatgagtcttaccacctct
ttttcttcttcctttagaggggttccataaatggtttgaataaaattatgtgctctaataaccttgttaaaatcaggtgc
ctttccatattgttcaatatgttgcacagtcttttgtgcaagcatatacagcttggagtctttaggtacctccgatgagg
gctcttgctcaaacaacgtttcaaaggaggatgtgcattcattggtttcattatcatttttttcatgaatgttctccgaa
gatgctgaggattccgtctcctcttcaaacagcacatgcagaatcatattccattcttcttgagcctgatgttcagtata
cccttgccctgcatatatacgagcagatttcacaatatcatacttaacagtactaagcaatgtttttatagcggtcgtaa
caattctaccgctattgataatctcaacagaaaaccaattatacaggctacccgcatgaaacacaacttgtgaagatgat
cttaaatccgttttgaagatgacctccattttcatggatatatttaaaataaaatccattcaattttaaaattataaaat
aataagaagatgccctctaatatgaaacagttttgcaagatttctgtatggctacagcagcacgatccagatttattaga
aattatcaacaacttatgtatgcttggcaatttatccgcggcaaagtacaaacacggagttaccttcatttaccccaaac
aggcaaagatccgcgatgaaataaaaaaacatgcctactccaatgacccttcacaagccataaagaccttagaatcactc
atccttccattttacattcccactccagcggagttcaccggggaaatcggctcctacaccggagtgaaattagaggttga
aaaaacggaggcgaataaagttattttaaaaaatggagaagcggtcctagtaccggcggccgattttaagccctttcctg
atcgccgactagcggtctggatcatggagtcaggctctatgcccctggagggtcccccctataagcggaaaaaggagggt
ggggggaatgacccgccggttcctaagcatatctcgccgtatactccgcgcacgcgtattgccattgaggtggaaaaggc
ctttgatgactgtatgcgtcaaaactggtgtagtgtcaataatccctatcttgccaagtcggtctccttgctgtctttct
tgtcgctcaaccatcccaccgagtttattaaggtactgccgcttatagactttgaccccttggtgaccttttatctactt
cttgagccctataaaacgcatggggatgactttttaattccggaaaccattttattcggccctaccggatggaatggtac
agatctgtatcaaagtgccatgctggagtttaaaaagttttttacccagattactcgccaaacctttatggacatagccg
attcggctactaaggaggtagatgttcccatatgttactcggatcccgaaaccgtacattcctatgccaatcacgtgcgt
actgaaattttgcatcacaatgccgtcaataaggttacaacacctaacctcgtcgtgcaggcctataatgagctcgagca
aaccaataccatacgacattacggccctattttcccggaaagtaccatcaacgcactgcgtttttggaaaaagctgtggc
aggatgaacagcgatttgttatccacggcctgcaccgcacgttgatggatcaacccacctatgaaacctctgagtttgca
gagatcgttagaaatttacggttttcgcgtcccggcaataactatataaacgagcttaatattacaagtcccgctatgta
cggcgacaagcataccaccggagatattgcgcccaatgatagatttgccatgttggtggcctttatcaacagtactgact
ttttatacaccgcgattcccgaggaaaaggtaggggggaatgaaacccaaaccagtagccttacagacctagttccaaca
cggctacactcttttttaaatcataatctaagcaaacttaaaatcttaaaccgcgcgcagcaaacggttagaaatattct
ttcaaatgattgtcttaatcaactgaaacattatgttaaacacacgggaaaaaatgaaatactaaagttacttcaagaat
aagtatgttgatacctgtggtgtgttttacctgtgggtttcctattggaacctacgcggcaatttttgacaaggctcgta
ccgagtatattaaaaccaaaatgggcggaacattgccgcaaaatatcccattagatgcttctctccagattgagttaaaa
gacctcattacagctctgggaatcccaatgcgggtgtgttgtcgcactcatttaattactacgttggattatcgtaaata
ttattaatatctaaaattgaaaaaatatttttaatgttactagtaaaaatgactacacacatctttcacgcagatgatct
cctacaagcattgcaacaagcaaaagcagaaaaaaatttttcatctgtattttctttagattgggataaattacgcacag
cgaagcgtaatacaacggttaaatatgttacggtcaatgtcatagtaaaaggcaaaaaagctccgctaatgtttaacttt
caaaatgaaaaacatgtaggaaccattcctcccagtaccgatgaagaggttatacggatgaatgctgaaaatccaaagtt
tttggtgaaaaaacgtgacagggatccctgtttgcagttcaacaaatacaaaatctcgccgccattggaagatgatggtc
tcactgttaaaaagaatgagcagggtgaagaaatataccccggcgacgaagaaaaatctaagttgtttcaaattattgaa
ctgttagaagaagcctttgaagacgctgtgcaaaaaggtcctgaagccatgaaaacgaaacatgttataaaattaattca
aagaaaaatttctaatagcgcggttaaaaacgcagacaaacctttgccgaatcctatcgcacgcattcgtattaaaatca
atcccgctacaagtatactaacaccaatattgcttgataaaaataagcccattactttacagaatggtaaaacaagcttt
gaagagttaaaagatgaagacggcgttaaggccaatccggataatattcataagcttatagaatcgcattctatacatga
tggcatcattaatgctagatctatttgcatcagcaatatgggcatttcatttccgctttgcttggaaatgggagttgtaa
aagtttttgaaaaaaataatgggattgatgtgaactccatttatggctcagacgatatttcaactcttgttaatcagatt
gctattgcttaaacaatttgctcaaaacaagcttataaacgtttcttaggtatgcgatacgtaaatcctaattctttaat
aagttctttttcagtagtgatttttagaggtactaaagtttgatttttaaataatccatactgatttagcttataattct
ttttttttaacgcagctcgaattcttattaaataagaaacgggacccgtaaaatgaagtactgcgtatggcttttcctcg
gctaaggccgtaaaaagatcaagttgatatgtgttttttttccattcaataaaaagtacacactttcgttctccgcagac
ttttacagaaaaagaaagatcctttatgcgaatgttgggcaggacgtgttttaaaagttttttttctggaacaataataa
gaagatccacgtcattaagcattttctcttcgcgtcttaagctaccaacagcaacgatgttttttgataaaatttttata
agttgtccattatattcaaacgcaagtcgggagcgtaagtcatttacaattttttttccttgaataagcgttaacatttt
atatttaatattaaaatcttttcattttatatattatatacgcaaaatggcacttgatggttcaagtggtggaggctcta
atgtagaaacattacttatagtagcaatcattgtggttattatggcaatcatgctttactatttttggtggatgccccgc
cagcaaaaaaaatgtagcaaggctgaagaatgcacatgtaataacggaagctgttccctaaaaacaagttaaaacatgca
attatatgcatgcatataaacgcatgcatataaacgcatacatataaaatgcgtaaatactatataaaaaactataacat
atcaatcaaggaatcaacacttttataattttccgtaatatatttttcatccataatgatgtcagagtacatggtcccta
tgcgaggaacagagcccataagggtaggcgcggcaataccgtaaatgggattcacggcggagtcaaccgcagcatctgtc
aagacctggactggagacgacaaggccattcgcaacaacacgttggaaggctctcttgcattaagccctgccttttctag
agaggtaacctgtcccgttcttgtcatgagatctgcgtacatgagtaaatgacgatggttgggacccttgtcccccataa
ccgttctaatttcactaataattttttgccgtgccgcttctatgccgtaaagctccatggtgtctcctatagaggacgat
acgatggtgtatgggtcgatgttatcatcaagcattgcgccaaaaatattagtcccgtttgttttgatggcgtagatatt
gtctagtcttaccagtttcccctgggcatccacacggtggcgcataagcttaacaacattcgcatttttgatgcctggta
ttcctctaatcgtgctatttaatagtttatccaccacatttacggcaattttttcatccgtagccattcgggtattggta
ctgcgtctaaaggcgctttcccgtaggtatatgcgaataatgatgggaatccctgaggccgtgttttccacagaatgcat
gatgtaggtgttggggtgtttagctcttagactattaataatactttctagactaatgctttttaatatcatggttgttt
tgtttaattccaagcggatacaccagtttgcaatatcctctgggggctgtagtagaggatggttttccagaaaatccgtc
atccattccacatcacttgcaaaatcggggtacatcacatttttttttgtgcttgaatacgtttcgtacaataggtgcca
ctgcaatatcaaccgttcgaacgttataagctctatgctgttagcaatttcttgcgcatatgttttatttgtttccactt
ccgggttctttagacgtaaaagcatttcagaggattgttcagcctctacgggcttcgcgctaaagatctcctggggccgc
acaattcccgacttgttggttcccccggccacggaccggtggtgggagtccagcatatattgtgtcaagggctctgatac
ggactgcgccgccaggattcccactgcctcaccgtagttaataagactttgagtatattgtagccttatgaggtccagga
tggcactcatctgctcgcaggtaatgtttaatgttttaacggttgccagttcgatgcgaataagcatgcgcatcagagag
gcagcccgtttaagataaacgggtatgggcgtttgtagtcgttcctgaatgttgttaataaacacgtatggaagattttt
gcaaaacgttttgaccatcgcgtatttttgtagaatacttttttcgtcgaagggaagcacgccactggtggagctcagta
gaatgttttttacgatgctggccacgtttaccggcacctgtctaacatctgtaagcagctgactgaaattaaaattttcg
acgtttaggaagatctgtcgatatttatctctatcctttttaaggcgtgaaaattcttcttcaaacaagggcgattgtat
cccggtgtacttgaatttgtcttcaagttcctggtccgacagcatgatggtttcaaaccgtacggtttcaagctggcgcg
catcaaggccgtcctctccgtacaactgctgcacaagacgcgtatcgatggaaacccgtcggtaataatccacaatacag
gattgaaggccaaagatggctttacggttggcatagcctgtggatgatgtcgataatgctttgttgatcaagtcgaatct
tccattcatttccccaaagataaattcaggggaggtaaggcccgcaatatagctgttgcagatgaacccgtaggcctgcg
cctccagggcaaacctggggtagtacaccagggtcctaccgaaggaaaactggggttgaatgcgttgtgtattaatttca
atttggccgatgcccgccatgatgtgaatcatattggggtttgagcccttggcgccagtggccaccatctgaaaaagccc
attggtttccggattaatggaattcataatcggctttaaaattctatcgggaaatttaagcgcattcagctgcaattttt
cgtagaagtcatgcgttgtcaggcctataggcggcatgatgtctccatgaagcagccggttgtttatttcctccgactca
agcagcagttcattgataatttcttggacctcctgatgtgcctccggggttaggagcatgtcggccgtggacactgtgaa
tccggcgttgcgcacgtagtttagggcgagctgctgggtcgcaaatatcattttcaaggcctgctgcggcccatacctac
gcgaaataaggtgatagattccaccggaggaacccgctccgacggcctttttgtcaaggacgccttcaatgagttcgccg
ttgcgtatttgtgtagagatgtcctgcttgttataatgcatgtagggtgcatacacttctgagtaccatgtgggggctcg
ttgataattgatgggggtctgcctcagtagcatagatacaaccgatttgccatccagcaggtcagttggggagtagttgg
caaaacaaggtgggtcggtttgggttgtttgaaacaaccccatggcgtgcagcttgttcatcacatttttccccatgggg
gtgttcgtgcgtgtaagcaaaaagcttcccaccgtggagtcctgcacctgcccattaacgggacccgagctctttgtgga
aatgaaccagtttcgcacagaacaaagtagttcggcctcaacgcggctcatgacgctccagggaacccagagattcatct
gatccccgtcaaagtccgcattataccaggcacatgcgctgacattcatttgaaacgtagaaatttttgggttttcaaga
acgacaatccggtgaacccctatgctgcttcgttcgagagaaggctggcgattaaaaaacgcgacgtcgccagtgacgac
gtcacggtaaaggatgtctcctacctccagcctaaagtcttgtttgagaccctcaatgtcgtgaacggattgtgttattt
gcttatacactcttgaacaaccagggtactggcgctttccatttaaaaaatagggcattaatctattaatattataatgt
tgcactgtttccgcaacttgcagcgttcgtgcaaaggaaatgggatagccaacctcgtccaggtgaaggtctgagttccc
gcagatggtggaccggctgatcgaccatacctggctgcccagtagggatttacgaattcttccctccttgcgaggaagtc
ttcgcatgatggagggagcagggcgtgcccccatgacgatcccacgctttcccgtgcctccctgggttgcggtggtggaa
acggaatccaacaaaaagttatagtaaagttgctgtatggtttgcaaattgcggtcaatatttaaaggtattttttggcc
gcgcacgatttgtaggtccttcgggatcagcagattctttcgaaccagatactgaatcacgttgttaatgtcgtgaaagc
tttgggggcctgacccgattcccaatctgatgccaggtcgtatgctgatgggggggatctgaatggccttaagcacaagt
ttttcgggatgggagtttttacttcgccccagttttacaacggtgtcgtaggttacgcgcgaaaaaatctctctgatgat
ctgcgggtacagtttgtcaatcttgccctgctgatccgcccaaaaggtaaaataatcttccgagtccttaacaattttgg
ggtgtactgccttacagacgtagcactgctttccttcggtttggcttgaagccgcttcaataagacgcttaggcctaata
aggtgctcgtacctctttaggtcaacgatgggagccccgcagttgagacatataacccttaaccatcgtcgtatttcggc
gatgaagagcggctgaagcaccggagcatgcatctgcagtatcccagggtgtcccatacattgcttgcgctggtgtgagc
aagtgatgcatttataatggtgatcggtggttcccattcgcgcatcatagatacccccttcggcgggaagggtgccctca
aataaattagaaatggtaacctccataacgccttgcctcttatgatcattgtcaccggcaatattgaactgaacggcggc
tatttcggcatatccagcctccatatttttgctaaatacataataaaacttcaaatgttaaaaaaaaataacatcggttg
gcatatttttttgttaaaaccaagtgttaaatgatttctaaaacacttatcggttcacgaaaacctaccgcacgggcctg
aagaggaatgccagttttgggggaaagctcggcatattccacggtaagctcttttccataaagatgttttttaaataagg
cgggcgtgagtttttgaaaaagagcataacgatccgcgtacgtcaaatgcttaggagtgactacaaaccgctttttgttt
ggcaattcgcaaacccataaaatggcgcctaagtcctttcccttttttccctgagtatagtccactaaaataaattcagc
gtctagcagcggtttcagcttggcaagatgcgctgagtggtagttgttgtatcccggctcatagggcccattggcattgc
gtacgatggctccctcgtagccctccttaataaactgcgccttaagcctaagggcctcatccacattcttcacgctaaaa
ttttcaacttggtggataaaggtaagatcttccttctgtttaaaaatatttgttaatagctgttgtctcttgttggaagg
catttgaagctgatcactccaaaaacagtcaaacacgtaaaagtgcagctcggaggaatctgtcttcgcattcgcctgcc
ccgcgatccattgcagaggtttgcggtgtaaataaagctcaccatccaaatatactctcacgtctataaataaataaagc
tgtttgagctcttttttaatattgtcaagacctaaaaattcctttttcgtgcgcgaatacaagagaatgctaccatcgcc
ctgctggcaggccacagctcgaacgccattacgcttgcgctgcacgatgggatctgtttcttcttcaaaaaatgtcttag
gaattatattaaaatattttaccagcataggggggataattcctctatttgtgtgggctccccgcttttgtctggcatgg
cgattatatttactaagggcgtccttgaatgcctgatggactaccgttgtggcattttttttacccaagttttttccctc
ggtaacacgtgtcatttttgatatccgcaccgccccttcttccacaaaaaattttgtgaaaatttcagcaacggcgtctt
ttacatctgtggaaaacatctcatctgtgatgggaatgatcgtgttgtgctgcaccacttgcacacaaataatccatgag
gccttttttccgcttttcgtttcagactcaatcggaggaaaacaaaaaatgttgtttgaatattgcccaggaaattgatt
tagcatggttttaacaataaaataagcctatcaatttttttataatttgaatagttattccaaattcaatatggcttctt
tagataatttagtggcacgatatcagaggtgctttaatgaccagtctcttaaaaatagtactattgaacttgaaatacgt
tttcaacagataaattttttattattcaaaaccgtatatgaggcacttgtggcacaagagatccctagcaccatctccca
cagcatccgctgcatcaaaaaagttcaccatgaaaaccactgccgggaaaaaattttgccgtcggaaaatctttacttca
aaaaacagcctctcatgttttttaagttttcagagcctgcatctctgggctgtaaggtctcgctggccatcgagcagccc
attcgtaaatttatcttggactcctccattctcgttcggctcaaaaatcgtacgacctttcgggtatctgaactttggaa
aatagagcttaccattgtaaagcagctgatgggaagcgaggtctctgcaaaacttgccgctttcaaaacgcttctgtttg
acaccccagagcaacaaacgacaaaaaatatgatgacgttaataaacccagatgacgaatatctttacgaaatagaaata
gagtatacaggaaagcccgaatccctaacggcggcagatgttataaaaattaaaaacacggtgttgacacttatttctcc
aaaccatttaatgctaacagcctaccaccaggccattgaattcattgcctcccatatactgtcctcagaaatccttcttg
ctcgtattaagagcgggaagtgggggcttaaacgcctcctcccccaggtgaaatccatgaccaaagcggattacatgaaa
ttttatccgcccgttggctactatgtaacggacaaagcagatggaattagaggcatcgccgtcattcaggacacgcaaat
ttatgtggttgcagaccagttatacagcctaggtaccaccggcattgaaccccttaaaccaaccattttggacggtgaat
ttatgcctgaaaaaaaagaattttatgggtttgacgtcatcatgtatgagggcaatctattgacgcaacaggggtttgaa
acaagaattgagtctttaagcaagggcattaaagtcttacaagcgtttaacataaaagcagaaatgaagccctttatttc
gctaacaagtgcagatcccaacgtgctcctcaaaaactttgaaagcatttttaagaaaaaaactcgcccatattctattg
atggcatcattttagtagaacctggcaattcttatctaaatacaaacacctttaagtggaagcccacctgggataacaca
ttagactttttggtgcgaaaatgtccggagagtttaaacgtaccagagtacgcgcccaaaaaagggttttccctgcatct
actatttgtaggcatctccggagagctttttaaaaaattagcgctaaattggtgtccaggatatacgaaactattccccg
ttacacagcgcaaccaaaactactttccagtacagttccagccatcggattttccattggcatttctttattaccaccca
gatacctcgtcattttctaatatagatggaaaggtccttgaaatgcgttgtcttaagagagaaatcaatcacgtcagctg
ggaaattgtaaaaatccgggaggataggcagcaggatcttaaaaccggcgggtattttggcaatgatttcaaaacagccg
aactcacatggcttaactatatggatcccttttcctttgaggagctggcaaagggcccttctggaatgtacttcgccggt
gccaaaaccggcatataccgcgctcaaacagcacttatttcctttattaaacaagaaatcatccaaaaaataagtcacca
atcctgggttatcgatcttggaataggaaaagggcaggacctaggacgttacctggacgcagggataaggcatcttgttg
ggatcgataaggatcaaaccgcgcttgcggagcttgtttatcgaaaattttcgcatgctacgacccgacagcacaagcac
gctaccaacatttacgtgttgcatcaagacctcgcagagcctgcgaaagaaatcagcgaaaaggtacaccaaatttacgg
gtttcccaaggagggagcttcttccattgttagcaacctgtttattcactatcttatgaaaaacacgcagcaggtggaaa
acctggccgttctgtgccataagcttcttcagccggggggaatggtgtggtttaccaccatgttgggagaacaggtctta
gaattacttcatgaaaatagaatagagctcaatgaagtatgggaggctcgtgaaaacgaagtggtcaaatttgctattaa
acgtctctttaaagaggatatattacaggaaactgggcaagaaattggagtcctgttacccttcagcaatggcgacttct
acaatgaatatcttgtgaacacagcgtttttaattaaaatatttaaacatcacggcttttccctagttcaaaagcagtcc
tttaaggactggattccagaatttcaaaactttagtaaaagtttgtataaaattcttacagaagccgataaaacttggac
aagcctttttgggtttatttgtctgcgcaaaaattaaatattttttcataagaagtactacccaggttttaaagaaatag
ctaaaaatatcatatggatactgccatgcagcttaaaacgtctattggtttaattacatgtcgtatgaacacccaaaata
accaaatagaaactattctggttcaaaaacgttacagccttgctttttcagaatttattcattgtcattactctataaat
gctaatcaaggtcatctgattaaaatgtttaataacatgacaattaatgaacgactgcttgtcaaaacactggattttga
ccgcatgtggtatcatatttggattgaaactccagtctacgaactataccacaaaaaataccaaaaatttaggaaaactt
ggcttctcccggataatgggaaaaagcttatttcattaatcaaccaagcaaagggctcaggaacacttctatgggaaatc
cctaagggtaagccgaaggaagacgagtcggaccttacctgtgccatacgggagtttgaagaagaaaccgggattacccg
cgaatattaccagattctcccagagtttaaaaaatctatgtcatactttgacggtaaaacagaatataagcatatctact
tccttgcaatgttatgtaagtcgttggaggaacccaatatgaatctttctttacaatacgaaaaccgaattgccgaaatt
tctaaaatttcttggcaaaatatggaggctgtacgttttattagcaaacgccagtcattaaacctggagcctatcatcgg
gcctgcatttaattttattaaaaactatttacgatacaagcactaggatgccgcattaaaatgccacataaggtaataca
ctaggaatgtcgcacacgcacaagaatacaacgtcgccggagatttattatctagtacacgttttatgtatgtacaatcc
gccttcatttaatatattgagcggatgtactatgtatttattttaacaaaaaacattatttttttttaatcttcatcatc
tgtttttataaactcagtaatatcaaaagtagcttgtggggtttcagagggttcaccttggttatcctccgtgaggataa
catgttcttcaggttcgtcgtcactggagaacccatcatttaattcctcttcactcaacatctgtaaaaaatcttccaag
ctttcgctatcgttaaaatcctcatcatccataagaataatggtaccttcctcatcgtttcctccttgtttcgtgtctaa
ataggcctgcatggcatttgcaaaagtatcaaaataggctgagtcagattgctgttccaaaatatggccttgcgtattaa
atgtggttgcatcgttgttaaatgcttgcaaatacagtaagggatttatatccattattattaagcaaaaaaaatttaaa
ttatttttcgaccgatgttaggtaaaattaaacaattgctataggtgttaagcaatgtttattgattttaagtactcaac
aaccatgatgtaaatactatacagcacttttggatttttaatcaaatccagattaatactaacttcttttgtgatacagt
tcgtaataatagtatcctgctcatcgttttgtaagatttcttttaatatatttttttttaccgggatactaagcaattga
ttattttcttttaaaaactccttttgatattcaatcgtcttattcattgaatatttgtatataactataattacaaatgt
tcaatgaattgttattcatgtcgggagatggctatttaaaaatcatgtcctatttttctttgctcaataagcatccaaat
attttcatggcgttttattaattgttcattattgaacgtatcacaaagatcatttataaattgcagatagtttattattt
ctttcaagagagtaacaaacattacttcagcagaacatataataggtaattcagtggcgttaaaagaattttgatcttgt
tgatacgccaatggcgaggacttaaggagatttgggggtcttgcccaaaaccctaggctgctgttcttgttttttagggc
gtcataaagaaatgaaagcacattgcaaggcttaagccgcgacatctccttccccttgggccctttccatatttttagat
ctaagatctcatccgagcttatagagtaggtatagtaaagtttttcaaaaaagcatatctgcttgaagtcttttttagaa
cgactttcaagaagcatttctataatgttaacaagttttgttaggtttaaggcctgttcctgtgtaagctcctcttgcac
gtgatagactgaaaaagtgtgcttaggaatgaaaatactccccgtggcactggcctgttgtctgccaggtatatagtaca
cgctgctgttagcaagctgtaccggcacaatttgccccacttctgcaacattattttgcgattcggacgagggtatgaca
atagttacgggttcagtcaataggctttcgccgagaataatattactgtcatttttaataattttaacggccgctattaa
atcaaaggcatttaagtaagaaacaacagcagaaaatcttacatgcatatatcctcttccgctattattcgtacgcataa
taaaacaaggggagcgttgtataacgccagtaatattaagaataaaactgtttttgaaacacttacccacataaatgttt
tcaagctccttcaaaagatgagcctccacatttgtacaaaaattggtaggatcatcaatattcaacgttgtctcaaaaat
tttttggtcgatcatatctataatatattctgtctatttcaatttaaataatatacgaataaataacgagattattttat
taaataagcaatggtgtatacactttgtatttactttgagatatactttgtgtatcacaacgtgccctaagatgtgtgca
caagtgacggcattttgtcgttaaaaaggtaaaaccagcggattccatcctgcattccatttggttgattacgagcctcc
atttctttttgcaaaaggttattgcgaatgagtaagcagagcttgatggcactaatctttgtaaggtttaaacttatgcc
caattggtcagcaattttttgttgctcctcccgtccgcgtgtttcgcatacggctccccggtttagcatgcgaatatcag
taatctcattcttttttaaaacctggataggtgggcggattttaaatttaagggcctttcccttgctttccatatagcct
atgacgatgtcgttttcttttcgtttaacattaatattaagcatataaagcggaatttcatgccaggttttatcttctcg
cgaggtaataagtcgcacggagtcctccgtggcatagcccactagagtgttgtcatccccaggcacgtggcttataattt
taaaaatgtccggaaatggctgaatatctttttttgaaaaagcgatgaaaaactttttataaacctcgacaagggccccc
atacctgcaagattatctataataagtgcttctagcatcgtatagtgaaatgaagcggggtagtggatgagtacctgctc
cattggctcatcctgaaaatccttctgaaacttttcatacaatacttgaaagggttctttggtctgcgagtgttcgaggt
atttggtaatacggatgctgtgcatcgcgggaggctgaaaatcccgaatatatgtttcaatatctaataccggttccttt
ttatggttaagcaccgcagcgacgtacaaatgctcaggctttgccggcacatgcataatggtgcaaagacgattctgtat
ccataattccttgcactggttttttgagtagcatagagaaatgagcgccagcgcgaagttgtcctctgagaagagtttat
tatcgatggtaattccctgtatgagcttgggagtggaaacagccttccatagctcggagtacgtccacacggggcgtgcc
ataaacaaagatataataatattagaaattgtttttacctcttgctccccgtatccataggcctcaaaggtattgaggac
ggtggctccgacgtttgccggcgtgatggatggactaaggggcagactttccaacataggcttatcaatcttaatctggt
tggtgaacccatcaatggcgtgctttcgcagcgccttatccccctcctgtattaaaatgtattcttttaatttttgtgcg
tacttagcgagctctggccctccatcgggtgttgtcgatacgtacaaataaattgtcacgttgcgctcactgggggggag
ctccatgtgtgaattttttcgcaccaccctcccaaatacctgaataagccggggaatatcaaggggcaatgacataatca
tctcgtaccgcacggcctgaaagttcaaaccctccacaatcaccttggacccgatgagaatacgcagctggtggccttcc
aggttggacgaggcgttaaaaagagccaggcttcgttcgcgtacagcgggctctatttcgctgtgcagaatggtgaaccg
tactggaataaactgatggtcgctatgtgtgtgctcatcgcgaatcgcggcgcagatggagcagcgggtcgttcccacag
gggacgaaacttcatttaaaatgccattactttgtaaaatttcttgcaagataagaacccccgacatgcggacccgattg
tggtaaattaaaattttcccccggccttgccgaataatggaaagaatgtctttcatcatttgagtgtattttccgctata
aaaggccaatcccgagatgtgcgttggtggctgcagcgacaaaaagctgccactcacattaaagggggctctacgcgaag
gctcaataatctgtaccccgttttccagaagccagtctgtgcttgccatagaaagggcggtgggggtttccgtcgagtta
aacaggccgtaagccttgggttccgtttgttttgaaaattttgggttgggaaacaccatgtcataaatgctgtacgcatt
actcgagattttagggtcagggcccagctgtttaagcgtttcaagctgatactcagacatggggcattcgatgaaatgta
agtacggcaatgtttcgtctttataggacaacatctttccggcaaatattctttcggggtaaaaattggtgttggtatcc
aacaaaaaagatacccttccggtgctcagtctttccacaagagctagggcgtcctttttccatttaacggaatgcccact
gctgtcaaacagttgctggcgctggaggggctggccgttgggcagctcatgccgcggaaccaaaaggtttaacaggtcga
cgtattccatgacactcccggttacgggcgttgccgacatgaagacggccctgggggcctggtgaggtggaaaggcatcc
aggacatactgtaaagcgatgccataattatttcgttcctggatattgtacacgttgtgtatttcatccgcaatgagcag
tcctcccctaagttgctccatgattttttgattcacccggatgaggccgtttgtctcggcctcgctaattttttgcacga
actgagatatatcgttctcattcaatgtatcttctgcttcgtcagaacgatgaaacagagaaagcacatcaaagtttttc
tcttcacccttactcgtaatattgaaaagcttggatgcaaattccttatagccgtaaaactgaaaaaagcctccgcggtt
tctatcggttaaacggcgctttaacgtactaacgaacccatttagatgccgtgattcgaccgacgtggtgctgccagact
gctttgcaatgtgaagaagccggtgtagctcagcgacctccttgtaagaaacaaatcccagctcaggacgtcttagcatt
tctgtttgaatgatggcgcgtgtaaagcctaccacaaaaatccagggcgcattttcaataaaattcatgtagtggttcat
aaattgacgcgcgatggcaatcgcggcaatgctttttcccgtcccggtctgccagtttaataaaagacgcgagtagggcg
tgttgggattttgaaagttttggacgaaaagctgggcattatgcaattggagacccttgatggaaggaaagggcgacgcg
taggggtcacacggaaaaaacgctcgcccccccttctcgcagccaggcccaccgatctggacaaaatgagcccgcagatc
acgaatgagctctttttggtcgacaggaggggaaatcaacgatttaaactcctttcttcgcgccaactgctgcaaaaagt
ctgcggcatccaattcgggatacgccatattatcataaaaaaaataaacctttttatgaaaacttttatgtgattctgta
ttgcaattgttttttatgaatactgtaaataagcgtatcaacttgtttttctaacgaagaggcgttattctttttttctg
gatataaaataataataagtataataattaagactaaacagcaggcaatcactatcaaactcatattatacttacttttt
tataaaaagtattatatcttatgaatgcgcaagttcagctaattgttcgtcgcttggaatgtgggactgcagggaggtgg
agtttttcctttttctaaagaataccgggaaatggtggtgaggctcaggttgttgtacatagtagctaggaggaggttta
ggtatgctcgacttgcagtcaatagtccggttatagtaaacgatggcaacgatgataagaataataatgagcaaaatcaa
aatgcccaggagaatcgcagttgttccgggatatttggcgattgtatgggctaaaaggccttgggtgctttgtttaattc
cctcgcgggttgacaggttatgagaaagcagtggagacgtttcagtgtccatttattacaattgaacagttatattaatc
tcaaataaaatataacacaaaattaattatggccatgcaaaagttatttacgtatatttacgagtttattgaatatcgta
agatggtgctgttggaagaaaaggtaccatatgataagtttgttcaaatggtacttaatacaggattttttcgtattaac
gcggagacgctgaatcacggaatcgtatccgtgtttatctttggagcaaatggcaagtacgttcaccacggaggcgacat
gagaacgcttttaacgaatacgcttaatgaaaaaaaacattatgaagaattaattttaatcgttgataagcccgttttaa
gcaaaaaaaatattttagatataatcgtcgagcagcgcgctgcaaatcccacgattgtaataaacatatatccctaccac
ctgttctgcattaacattcccaaggtgagtgccattcctaaacataaactaattactcaggaggaggcgcaggagttttt
aggtcgcgaatatctgcaaccgcaggacctcatgcaaattagcgcgtcagaccccccggtggtctggctgggaggaagac
cgggagactttgtgcaaattgagcggccctcagagacagctatgcacgctgttgttatccgctttatcaccaagtccaaa
atttgagtcccgtgtttaaagatgacagacagctaagtaagcatatctgtaaaattgtcgatgtcctctgtggatagagc
gctttcctctgagcagcaaattttttcatacatctccatgggggatggcgaggctttaatagtatgtaggtcacgtaaga
actgttgtatgatgggatatttgtcttttaaaaactggggatgtttcataactggaattatttgaaagataaagaccttc
catccaaagtagccaaccacatttggcatttcgggacacgcggtttcataaggcatagaatagtgaatagtgtactgatc
tttttgatacagcgtttcaagtagttggcgaaatgtttccgcgtcgagcgtgccaaaatcttgaggagcctcggtgtgct
cctgtgtagagcagatcgtgatgattccccaggcaagcgggagcatggactctggagggtggatatccgtattggtctca
ttattcgatcccagctgatgaatgccgcacacgcgaaacatggcctcgacgtagatgcccatagagataggcggcgaaag
ggcaagaccggattgtatttgcggcatatagtaggagggcaccgagttttttatttttcggttgaatggggactttattt
ctaccagcacggggatgcgtttcgtggcctcatagcgtacgttgttaaaaattgttttgatttcccaggactgttgagtg
tatcccagcgttaggtgacaaaacccatcggggctattactatgtccggggtatcccaaataggtcccatcaatatgaat
attgtcacctatgacggtggtttggcagaacaactcaagcagatctttactaacacgctcaaaaagggttccccagctac
aagcagcgcggttcaaattcttcttaaaaagatttgctttttccgccaaggttatataatagcttttgtaagggtttaaa
cctaaaacgctggcaaggtcagagccacccacctgagtgcgacgaatagcatgccaggcatcggagcgctgctgaggaga
gtctttaaacaggcgtacaaaggtttccattatacttgttttaacaggaattcaatataaaaagtcaacacagtttgcaa
tttttccaatctcaagatatagccatacatttttttttccaattggcgaatatgtttaagctcatgtgtttcaatattag
catccggaaatttaaatgcataaagatgttcaaaggcctgatttatacacgtatcaaaggatctgtggtatgttattagc
ttcagcatgtgtgccagatcttcaagatggtctaaatttatacggttttccacgtggtggatcatgtctgccacatcttg
agcccccatccaggggatcacaaggtactcccccttaaagatgattcgtcgtttttttaaaaaatcatgaaaacgtttta
aagcttcaagaaaggggcagttgggctttgaccccaaaatgctgacgacgatatcctcgggcatgatgtattcgcagtga
ggatagtagtttacggactctaattcagcggcccgccgttttatttcgtatcttgcccagttattcagagagtactccac
gcctccgaccacaacagacatcctatctattaaaaaataacaataaaaaccttatgaaatctatgtatagtggccgctaa
aatgtctatattagaaaaaattacgtcaagtccctctgaatgcgcagagcatcttacaaacaaagatagctgtttaagta
aaaaaatacaaaaagagctcacctcttttttggaaaaaaaagagacactcggttgcgattcggagtcctgcgtaattacc
caccccgccgtgaaggcctatgcgcaacaaaagggactggacctctccaaagaactggagactcggtttaaagcgccagg
acccagaaacaacacgggtcttcttacaaacttcaatattgatgaaacgctgcagaggtgggccataaaatacaccaagt
ttttcaactgtcctttttccatgatggactttgagagggtccattataaatttaatcaagtggatatggtaaaggtatat
aagggagaagagctacaatatgtagaaggcaaagtggtcaagcgtccttgtaacaccttcggatgcgttttaaacacgga
cttttcaacgggcactggaaaacactgggtagccatctttgtggatatgcggggcgactgctggagcatcgaatatttta
attcgacgggaaattctcctccaggtcccgttattcgttggatggaacgggtcaaacagcagctattaaaaatacaccac
accgtgaaaacgcttgcagttaccaacattcgtcaccaacggtcgcagaccgagtgcggcccctacagcctgttttacat
cagggcacgcctcgacaacgtgtcatacgcccattttatatccgctaggattaccgacgaagacatgtataagtttagaa
cccatctgtttcgcatcgcataaactaataaagtttgaattctttataggaataaaaatggaagcgtttgaaatcagcga
tttcaaagagcatgcgaagaaaaaaagcatgtgggctggcgccctcaacaaagtcactatttcgggtcttatgggggtct
ttaccgaagatgaggaccttatggcgttacccattcacagagaccactgccccgctttgttaaaaatttttgacgagatc
atcgtaaatgccacggatcatgaaagagcttgccataacaaaacaaaaaaggtaacttacattaaaatttcgtttgataa
aggtgtgttttcttgcgaaaacgatggcccgggaatccccattgcaaagcatgagcaagccagtcttatcgccaagcgcg
atgtgtatgttcccgaggtggcttcatgtcactttttagccggaacgaacatcaataaggccaaggactgtatcaagggg
ggaaccaacggcgtcgggctgaagctcgccatggtgcattcgcagtgggccattcttaccaccgccgacggcgcgcaaaa
gtatgttcaacatatcaaccaacgcctagatatcattgagcctcctaccattacaccctccagggaaatgtttacacgta
tcgagctcatgcccgtataccaggaactagggtacgcggagcctctgtctgaaacagagcaggcggatctttccgcctgg
atttaccttcgcgcctgccaatgcgcggcctacgtgggaaaaggcaccaccatttattacaatgataagccttgccgcac
gggctctgtgatggcgctagccaaaatgtacaccctgttgagcgcgcctaatagcacgatacatacggcgaccattaagg
ccgacgcaaagccctatagcctgcaccccctgcaggttgcggcggtcgtgtcccccaagtttaaaaaatttgaacacgtg
tccgttatcaacggggtaaattgcgtaaaaggagaacatgtcacctttttgaaaaagactattaatgaaatggtcgttaa
aaaatttcaacaaacgattaaagataaaaaccgcaaaacaacattacgagacagctgttcaaacatctttatcgttatag
tgggttccattccaggaatagaatggaccggccagcggaaggatgaacttagcatcgcggaaaatgtttttaaaacgcat
tactccattccttctagttttttaacaagtatgacaaagtctatcgtggatattcttctgcaatccatttctaaaaaaga
taaccataaacaggtcgacgtagacaaatatacgcgtgcccgcaatgcgggaggaaaaagggcgcaggactgcatgctac
tcgcggcggaaggggatagcgcactttccctgctgcgcacgggactaaccctgggaaagtccaacccaagcgggccctcc
tttgacttctgcggcatgatctccctgggaggagtcatcatgaatgcctgcaaaaaggtgacaaacattacaacggactc
tggagaaaccattatggtgcgcaacgaacagcttaccaataataaagtgttgcagggaatcgtgcaggtattgggtctag
acttcaactgccattacaaaacacaggaagagcgagcaaagctgagatacggctgcattgttgcgtgcgttgatcaagat
ctggatgggtgtggaaaaatccttggactgctgctggcctactttcacctgttttggcctcagcttattatccatggttt
cgtaaaacgactgcttaccccgctgatacgtgtgtatgaaaagggtaagaccatgcccgtggaattttactatgaacaag
agtttgatgcctgggcaaaaaagcagaccagcttagccaaccataccgtaaaatattacaagggattggcggcgcatgac
acccatgaagtaaaaagcatgttcaaacattttgacaacatggtgtacacgtttaccctggatgactcagcaaaggagtt
gtttcatatttattttggcggggagtcggagttgcgaaaaagagagctttgcaccggcgtggtgccgctcaccgaaaccc
agacgcagtccattcatagtgtccgacgaattccttgcagcctgcatctgcaagtagataccaaggcttacaagctggat
gccatcgagcggcagattcccaacttcttagacgggatgacgcgggcgcggcgcaaaattttagccgggggggtgaaatg
cttcgcctccaacaaccgtgaacgaaaggtttttcagttcgggggctacgttgcagatcacatgttttatcaccatggcg
acatgtcgttaaacacaagtattataaaagccgcccagtattacccaggctcctcccacctctatccggtattcataggc
ataggaagttttggctccaggcacctgggaggaaaggatgcaggatccccaagatacatcagtgtgcagcttgcgtctga
atttattaaaacaatgttccccgcggaggactcatggcttctcccctacgtctttgaggacggccagcgggcggaaccag
agtactacgtgcctgtgttgccgcttgctattatggagtacggcgccaacccatcggagggctggaagtacaccacttgg
gcccggcaactggaagacattttggccttggtgagggcctacgtcgacaaagacaacccaaaacacgagctactgcacta
tgcaataaaacataagattactatactcccgctgcggccctccaattacaatttcaagggccatttgaagcggtttggcc
aatactactacagctacggcacgtacgtcatctcagagcagcgaaatataattactattacggagcttcctctgcgtgtt
cctacggttgcatacatcgaaagtataaaaaaatcgagtaaccgcatgacatttattgaagaaatcatcgactacagtag
ttcagaaactattgaaattctggtgaaattaaagccaaatagtcttaaccgtatcgtggaagaatttaaggagactgaag
agcaagattccatagaaaattttctgcgcctgcgcaattgtttacattcacatctaaactttgtaaaacctaaaggtggc
attatcgagtttaacacgtattatgaaattttgtatgcgtggctaccttacaggcgtgagctttaccaaaagcgtcttat
gcgtgagcacgcggtgcttaagctgcgcattatcatggaaactgctattgtacgctacatcaatgagtctgcagagctaa
atctttcccattatgaggatgaaaaggaggcaagccgcattctaagcgagcatggatttcccccgctgaaccacacgctg
atcatttcccctgagtttgcctctatagaggaactcaatcaaaaagcactgcagggctgttatacctatatactatcttt
gcaggctcgagaattgcttatcgcagccaaaactcgtcgggtggaaaaaataaaaaaaatgcaagctcgtcttgataagg
ttgagcagcttttgcaagagtctccctttcccggcgccagcgtatggctggaggaaattgatgcggtggaaaaggctatt
ataaaaggaagaaatactcagtggaaatttcattaaacgctaccggttttatgatgtccaataggtgttaagcaatcagt
tcatcaacatttttttcaagaatttgaaaagtttggataatgttctgaatacttttttctaaaagagttatcaaatcttc
ttgtgaggccttatgaataattgttaataccatttcttgcttatggggaacacactgataccccacaaagctaatatcag
gaatcatttcataaatatatgtttttagcagatttccgatggtatgggtttcatcttttatcgtgataatggcctttgtt
ttttcctcatccatggaaaacagcacaagttccggctgcggctcttcaaagttttcataaattttttgaatgctttggat
tcggccaataatgatccggcaggcgttttttaaatacgtgcgaacggcctggttgatatgtggcagcggcaccgctggaa
agcaaagccccaggcggtggtgacgcgggtctgaggtcatagagctttgcttgtaaccgctaagcgccatatattctttt
ttatccgttgggtactgttcaatgtcaaggtgggaaaaatgtgttttaacggcaagattaaaggcggcatgctttcgtcc
tatgccctttttaatatagatatcctctataatcaacgattttccgggttgtaggaagccaatctcaaaggtaggattaa
aaatcgggtatttaagcttagggcctgccacctggatgagatcgcggctatagatggttttaacctcacagctattgttt
aaactccgcagagcaaataccagtgtctcgtttttcgcataaatcggaatgaaattaatgcggtttctaataaattgttc
cgtcataaacaggtccgtggaatcctcgatcttatacccaccgggcttaatatctagcatataattgggaatttcatctt
gcaagacccgcgacaggccgtggaccgcggctctgctaatgcccttaaagtccataacaacattgaccgggacgaggggc
aactgctcctcgagctgaaatagttttttggccgcatttttaataaagaggttggaaaagtctatcaaaaacggtttgat
ttccacgttttggaaaattttttccatttgtattataaatatatctatatatattcaaattatggtagtttatgacttgc
tcgtttctttaagtaaggaatccatagatgtgctacggtttgtagaggcaaaccttgcggcgtttaaccagcagtatatt
tttttcaatatccaaagaaaaaactcgatcacgacaccccttctcattacgccgcagcaggaaaaaatttcgcaaattgt
tgagtttttaatggatgaatataataagaacaatagaaggccctccgggccgccgcgtgagcagcccatgcacccattat
tgccgtatcaacaatcctcggacgaacagcccatgatgccgtatcaacagcccccggggaatgatgatcagccatatgag
caaatataccataaaaaacacgcgtcgcagcaagtaaatactgaactgaacgattattatcaacatattcttgcattagg
cgatgaagacaaaggtatggacagcatgttaaaacttccagaaaaggcaaaaagggatagcgatgatgaggacgacatgt
tttctataaaaaactaacgacgtaacaattaaacaaaaaataaaaatcattataaaatgaatcttgaatacgtccaagtt
gttcaaaaatttaatcaagtactcctagaacttaccaaaaaagtatgtaccgttgtgggcgggagcaaacccacctattg
gtatcaccacattagaagggtttgctcagaatgtccatccatgccgatgagtatgataggtccgtatctgaatgtctata
aagcccaaattctaacaagggacaagaatttttttatgaatttcgatcccgcgcataatgagtacacctttatcattcaa
aaactaaaagaagcagcccgaaatatgccggaagacgaattagaacagtactgggtaaaacttttatttttacttaaaag
ctacataaaatgtaagccctttattaattaaagaattgatgcataactaataaatggccggtcgtgttaaaataaaacag
aaagagctcatagactctactgtaaaaaacaaaaatgtgatgaatctgttccatgaaattataggctcaaaaggcaatat
taattttagcgttgtctggcccaagtttaaaaaaatcaaacagagcgtttatgactacatttccactctttctgtgctgg
aaaaagcaaacgttatgcaaaactttgaagctgataagaaactgttggaactttttgtacaaaagctgtgggctgcctat
gaaggctatttcaaatatcccgagattgaaaaatatgaggtggaaggccaggtaaatttcaatctcgtacctcagtgcgt
cctcgaaaagtttagccagttgtataggataagaatcaattcagagcttgtcacactcatcctaaacagctgtgccttta
tgagtaaatataacgattatattctcaaaaaagatccctacatactaaccataacccccggcctatgcttttcccccatt
cccaacttcgaggacctaaattttaaacatctttacaacagtgataaaaattctcagcatgacaaagagtttatcatgtt
tatattatataagctttatacggctgccctaggagtgtacaatgccatctcgattccagacatcgacgtagaagaccttg
aaaatatcatcctatcctcggtgagccagattaaaaaacaaattccgcgctgcaaagacgccttcaacaaaattgaatct
tcggtacacctgttgcgcaaaaattttaacacatattacagtgactatgtgggctcaggctacaacccaaccatcattat
ggaacagtacattaaagacatatcacaggattccaagaacatatcaccacgcatttcctaccagtttagaaccatcatca
agtattaccgcgacatgattgccaccaggcatcaaacgatggacccccaggtattaaacctcgtaaagcacgtcgaaaag
aaattagatatgcttgatagagaaaaaaattagtatatatagttatggtgaatctttttcctgtttttaccttaattgtg
attattacaattttaattacgactcgagaactatccaccacgatgcttattgtttctcttgtaacagattatattattat
taatacacagtatacggaacagcagcatgaaaacaatacatttttcatgccgcaaaaaaattcttttaacgaatcttata
ataaagacaaaaaatctaatatacatattccctaccagtggctggcgcctgaactgaaggaagctgagagcaagtactgg
tggggcaattatgatcctcatagcgagcccgttctcgctggcgcatcttgaatatcttcatacgtggcacgtcaccatca
aaaacattgcccaacagcacgggcttgatataaaggtggccattgtggtctcaacatcgcatttaaataattttttgcca
atttccggggcgcttaacatcgaatgtataaccttccccagttgcggcatcaaggagatagacctcctatgggcgcgcat
taaactatttcaacattactgcgccatcggtgcccgtcttttatggctggtaagtgctgacatcaggccccctgtttcag
cgtggccagccatcgccgacagtctaaaaaagggagcagatgcggtcgttattccctacccctcccgatggaacaatctt
atacctaccgtcatcaaagaaatagttgtccaccaaaaaaaatgccttgtggcggtggatgcacgccaccttgatacaga
tacccagattgtaggggccgggatgggctgcatcgtcctaaccctaaaggcccttatggtgcgcctaagtattggcaaac
agcccgttaagatactgtggcccgaccttcacggcactgccgagggcattcctctggagggggtggaggttggctggttt
ttaaacgcttatgcgcataaattaaatatacgctgcctaggggctgatcatattgcgcagcacttaacttaattctttat
ttaaaaagtccacgcatccagtggcggcctacattaagggcctacgcacataaatatacactggctagaagtacgccttc
atttaaaccattgaattatttatataatggctgcaaacattattgcaacaagagccgtgccaaagatggccagcaaaaaa
gagcatcaatactgtctgctagactcccaggaaaagcgtcatgggcattatcccttttcatttgaattaaagccttatgg
gcaaacaggcgcaaatatcataggagtacagggctcacttacccatgttatcaaaatgacagtatttccatttatgattc
cttttcctttacaaaaaactcatatagatgattttattggtggacgcatttatttattttttaaggaactggacatgcaa
gcagtttctgatgtaaatggaatgcaataccacttcgagttcaaggttgttcctgtaagccccaaccaagtagagcttct
tcctgtgaataataaatataaatttacatatgctataccggtagtgcaataccttaccccaatcttttatgatctttcgg
gaccgctagatttcccattagatactctttcggtccatgtggatatcctctccaatcatatacagcttcctatccaaaac
cataacctaacaacgggtgatcgtgtttttatttctggatataaacacctgcaaacgattgaattatgtaaaaataacaa
gatttttatcaaaaatataccgccgctttcatccgaaaaaataaaactatatatactaaaaaatcgaatcagaattccgc
tatactttaaatctttaaaaacgtctaagtaataacatttttatagtctactcctagttccgaaataggctgaatttctt
ttttaagtcctttaaaccaaggatgtgatacaagactcttaaaggaaagccgcttattttcattaattgttaaacattcc
gtgataaactgttttcccgtctctgaaatgttctcgggaatataattttcccgtttcaggatatcatttaaataaaaatt
ttctgcacgaaatctaaaaagattaaccgcgaccatacctatcgtccacacggttaaaggaagctggtagtaataaccat
aataataaaattctggacacacgtattcccatgttccaaacatattatattggggacgggtttcgtctaatctaacagcg
cttccaaagtcaatgaccttaatgatcttttgatttatgtctataataaggttctcatccttaatatccccatggataaa
gcccttctcataaatgttttgtataataagaataagctggaatattatttttttggcttcggtttcctcaagttttttaa
agtaatgataatgaagtagatcaacactatttggaatatattctatgattagtatatgatacatagcattttcggtatat
tcgataagcttaataacaccgggagtatcttgcagggctttcaacacgatgacttcatttcctggaatttcttttttaga
aacgtacttaaatataatgggttgccctacttgatgacccaaaaagacgttatttctgccaccctcaaacatgggtctcg
tcgcaatgaaatacatgtgctgcgttgtggagatcctttccacctttgctgtaggataaaacgcatattgtgcctgggga
ttttttaacatttttttaagctgttgttccggcctggacatgttttattagctttatatataaagggttagaaggtttaa
tttcaatatatgccttaatgatgggattatattcgtaaaaggtatagcctaatcctacgtctttgtttttttggtaaaaa
aactgtttgccctcgtaggatatgctataggcttttacttcggcttttacaagcggttggcagggattgggcaaacgtaa
atcgcgttcaaagttttcatgaaaaagcaaagcatttgtgggctgacacatcagacagccgctttcgccattgaaggcac
attcaatggccgccctttttagtaaatcgcggaaagcagaattaagatggctcttttcaagccccctttcgtgaaaacgc
tcatcaatcgttttttgttcctgactgccttcgggaatactataaaacattttttgattagccaccgcgatgtacaaaaa
aggctgtacggttttctcctcgggcggtagcgcatcgtggctaccaatgcgtataatgcgcgccttcacttgatcctctc
gggccttatcccagtacggctctaggatatgaacctgccgcccgtatttgagatccaatccctcagctcctgttttagag
acgagtaaaattttaataacctctccgtgtatattcagcggcgaattccaaagctgctggatcatgtcgcgctctttaga
taaaattttccctgtaataagcgtaaatcgtgttattttggaggacaggactaacgtatgggtcggcccatcttccgcaa
agtttttcaccataagatctttcccatccttatgaaggaggatggtgttgtgcccttcttccaatacttttaggggctga
aggcactggtagccctctatttctaaaaagcgggccacgacgtgaaggcccaattccacaaactgtgagtaaatgagcac
agggcccggagacgttttaatattttttagcatgcgtactattttgggactagaattttctgtgaaggcctctttgggca
gctgctgaacagcctctgataatttttcatcctcctttactgttagcatttcggacgcgaagatgctgatcatacgggaa
cgcacatagtaggaggagcctgactcttgctccgatcctggcaggcagagggcggcggcatttattttttcatacattcc
tgagctggcgtgcttttccgcgttttcaacgtctcgggccagcagatattgcctatactgctcgggtgacatttcaacct
tttctataataagaggaagctctgtggggaatagcttgttgagctcattctggtttccagcgtagcttatcatacccact
aggcggtttagtagtttgtccgcgtttaaagggctattcgttgttttattgacataagcggtgtagaatctttcatagtg
aagaggtaataagattcgcccgcttagcatattaaaacagggcaccatttcaaaggggtccttcgaacacggggtgcctg
ttaaaaacagaatacgaatatttttagcttgcataatattattgtacagctggcgggcatttgttttatcattggcgcta
ttgataattcctctaaagaggttgtgtgcctcgtcaacgatgagcaggcatccatttagggaccctcccgcctttatgat
ctgctgccccatgttgtaagcgtctagggacacaaacctgaagcgccgcgagattttttgtagctctttggagtgatccg
tcgtttccggatataaaagtttaataagctttaacaaagactgttggaagtttgagtgcaacgacttgggtgcgatcaga
atcgggttgtaaatatgtgaaagtgagatggcaagcgacaggctcaaaatggttttccccatgcccatctggtgatagat
gaggaggccccgtgtgttttccccctggcctatcccaaatttaggatccgaaaaggcggtgtaaattaaaaactggtagt
atttcagggctcgtgcaaagcgggcagtgagtgaggtgtctttgctttcctgaagctctttatatttttcatatacctct
tttaggtatgcttctatttggacggggaaggaggtgttgttgtgcacgcaagacatgactcgttataaggatcccatatt
aaaacttcattagaagaatagggctgctgatagctagcgctgcacttaaaaatggggtagccctttttcttgtaaatccg
gtgcctgtcgtagacctggctagaaagcgggcttagtgtatctttaatgtccacaacgatgcgtacctttttttcatccg
atccctgccgggtaatacgtcccaagatttgctccatgttgtttctgcggggcgttgccatgatgatcgatgtcatatgc
ttgaaggaaatgcctctacgcccgtagccataggtcagcaagataatggaagcgctgtgtgcctgagaaagagcggtatt
tgaaaccccgccgcataggagcgccacctccggaacgataatttgaacatctttgaattctttggaaagcgcctgataaa
aaatttctaaaagtttgcgaaattccacgaaaatgatgatgccatacggctcatcggtcccccatttgtgaggctcagcg
gtatgcagggagtaaagccgctttgcctcatttacgacaagttgtatacgcgaaggatcttgaagtagtttatcaatggt
ggcaatggccgataccttttcattaatatacacagggctaacgaagtcaggatgtccctgatattcgatttccctcacgt
acccggaaaaggttgtggtgggacttacagtcctctggggctgtcctagatggtgaataataatcttgtccataccatcg
ggccggtccaggggtgtagcggacagtcctaatatccgactaagttgtattttccaaaaaattttgtaattctccggcga
gtgtaattcatgtgcctcatctaacacgactagaccaaagggctcaaagaactgctcaggcttcttgcgcagggtattaa
tgattcccacgatgacgtcgtactctttgctcgtcatgtcctttttcttgcacgctgcattattgtaagcagctacacgt
aggtggggcaggagcaatgttagctcgtcgatccactgtatttgaatcgccttggtgggcacgatgaccagggtagggta
caaaagtttttgaataatgctgatcgcaatacgcgttttccccaaaccggtatttagatgtaggtaaaagcgcccatagg
gggacaggagctttttatgaatcttatcgaccatttcttgctggtagttaaatagtggaaattctgtttcaacgcatggg
agggcccgcagcgacacggggcgcgtcgtgtaaaccatgttaaacatttcaaactgcttttgcagcaatatgggaaaata
aatgtattccccctgcagcgtgaaggcagtttcctgtcttatggctatgtgctttggctgcccgggtaatgcccgcgccg
taacggtgagcgccttaagaacgcgcccgaaatcatgttgtaatttactttgtagcttcttataatttattcctattcca
gcaaaggatataatggcctccattctcacgctggacgggttatatgcagaggttccaaaattcttaccagaggcgttacg
agagggctgtgctggcaagaatcctctaagcttttatattcaacaaattttaaatttaatgggatgtgacggtaacgagt
accatgttctttttaccagcagctccgaggaagcaaatactcatatgatcatggccgccgtgcgtcgccatttgctgcgg
acgcagcaaaggcctcatgtcattatcggagcagccgagccccctagcgtcaccgaatgtgtgaaggcattggcgcagga
aaaacgctgcgtatacaccatcatccccctaaaaaattttgaaatagatcctgttgcggtatacgatgccatacaaagca
atacctgcttagcgtgcatttcaggcactaatgctgttgtcaaaacgttcaacaaactccaggacatcagcaacgtgtta
aaaggtattcccctgcactcagaagtgagtgatcttgtttatcaaggatgtattcaacaaaatccgcccgctgatagttt
ttcaataaatagtctctacggcttcctgggagtcggtgttttgggaatgaagaaaaaggtcatgcaaggattggggccgc
tcatttttggaggagggctgagaggcggaagccctaatatacccggaattcatgccatgtataaaacgctaacccagcaa
aggccttctatgaaaaaaataaatacaatacatacgctgttcatgaaaactttaaaaaaacatcagcatgtatatctacc
catagggggcgtgtctgcagaggacacgtctgcagaaaacatatctacaaaagacatgcctgttgaaggcccgaagggac
tcccgggctatattttatttagcgttggccgtcgcgccgaggagctacaaaaaaaaattttcactaaatttaatataaag
gttggccgtgttgttgacttacaagagatactgtttcgtatcaaaataccccaaaaatactgggagacattattgttcat
ccaattaagagataatttgaccaaagaggacataaaaagagttatggttgttttgatgcatttagataccatcactcctc
gtggctctcttcctcctccgagccactcttcttctttttcttaatcgtttttgtttgttctataataagggaaaagaact
ccgtgggatcttgttccccgtacaggttatctgcgaccataaggatgcttagaatggtaaacaggtgagaatacataagg
gtttgcgttttaagaaaaccctgacgttgaatcataattgaaaacaccttgcaaagccgactcatcagttgttctgtaat
ggcgttaagcattttctggaatttttcttggttttcgggtgtgattttatattcatgtagaaagtgtttcacacctgagg
agaagaatctttcctccttcgagagcccatctttgatgatgggaagttccttgatcagggcaaaccattcctcctcttgg
gcttgcggattctgaagatactgatggcagatatggtttagaatggtgcacacgtagctaataagctctgagctgattct
ttggttggttttcaaatgttggcgaaagtagtttttcaccgaagtgcatgtaataaacgtcttcattttcttataatata
caacagtatgttgagtctttaatttaaaattacaaggagttttctaggtctttatgcgtataggtgtttctttgtcgtaa
attttcaatagccgacattgtttgtgaagcagtgttctgagtagtgactgtcgtgtaaggctcagccggatgagcaggag
cactcgcggccgcaggtgcggccgccggcccgccagttgccatgactagtctgtccgtaactgggttgtccgtaactggt
ttgtttgttgctggtctgtttgttgccggtctgcccgtgactggcttgcctacacttgctgtagtcgctccagctggttt
agaggtacctggttgtggagtgacttctacccactgctgatcttgataaggatttataaactgtatatcttcctcctcaa
tagcagcagcttttttctttcttgaagagaatagatagattagaacgatgataatgatgactaagaccacgatagcaatg
agaatagtatacatatgtgtggagaagaagcttggtgtagtgactggtgacaaacactcaccataatgccgcggataaac
cggttgaaaaaattcagaatccatttaagatactattataaataatatataaaaatgttgtggcgcaatgaaattacaga
atttatggaccaactttccaagtattctcaagaaatcttaaaaacgtttaagcaattgcgtcctagtgaatataaacaat
acaatgaatttttaacacaagttacaccgttgctgcaaaaaacccctgaaaaaattccagagttggttgaccatatattc
aattacctagacaacgttgaaaaaatttgtgagctcctcgtgaatgctagctcaattattattagttcaaaaatacgaga
acaagtaaaacacggaatgagcttcagctataaagccgacctcgactccttggcggacattctctctcaaaaacagtacg
tgcttatgcatctttcaaaaaatattgcggccgagtattttaatacgtgtttaaaccaagggaaatccaagttagatctc
aaagctgcctctgtattttatagtagtcgttcccgaacggcaagctcagcagaactctatagaaaaatgctatacgccta
tggttcaccgcaggaaattaattattatactgaaaaagcccgaaataagacgttggatgtggaggagagcgacagcatgg
ccatcatcgaacgaacggcccgacacaacctttcccttatgcacccgctagaagccatggggcttacctttggggcaacc
aacacggacgccgacccggaggatctgaaggacaaaacggtgataaatttaacgctcccgcaggcaacagaaagcatcac
ctaccatcttaaatccctaatgcagctaaaaaaagtaagtacggcttcaggactaaatacaaacattttgaaagcatttg
ataatattatttccacccctgtgaaaaaaaataaaatggcctccaagttggcgcccgggatggatgtcgtgttcactagc
gataacggaaaaacattttttactaaaaacattttaagcaaaaacatgctagcggggcccaaagagcgggtgtttgcata
taataatctcattagtaatttaaataactcctgtttcatacaaaatcacaacgattttttaagacagcaggactcttggc
ccttctatgacgcgcacaattttaccaacaagtttttaatgcagcctattttttcggggcagacccgtcctcggcttcag
ggagccatggaggcggcgcatgtggaaacgcatctcacggcatttttacaaagtattcagccctctaggccacaagatcc
ctctgttttggcttcccccaagttatctgctctaatcttgaactaaaaacagcctttcttggacttaaatgatggtctac
cagtttttgaaataacttagagaactatgaagattttcatgaaatttaaattagagatttgcaaaggttacttgcggtca
ttttctgttgaattaaataattattcgaatagtataatgtctgaagatattcgtcgtggtcctggcagaccgccaaagaa
aagggttgttcccaactttgagcgcaagggcattctggaaaaaccagttcggccacaaagccgtctcgagttttcctatg
ataacccgctgatatttaaaaatctttttatttactttaaaaaccttaaaagtaaaaatattttggtgcgatgtaccccc
accgagattacctttttttcacgtgaccagtcgcaggcaagctttgttattgccaccatcgacggaaaaaacgtgaacca
ttattacgccagtgatgtcttttggctaggcatcaacagagagctcgttgaaaaaatgtttaacagcattgatcgctctt
ttttaaaaattaccatcgttcaccgctatgacaagcctgaaaccctgttttttatctttacggattttgacattgacaag
gagtgcacgtatcagattacggtctcggagcccgagctcgatatggaccttatcgaaatggaaaaaagcatcagtgaaga
aagactcaagaactatcctctgcgctgggagtttacctccaagcagctcaagaaaacatttagcgacttatcaaactaca
ccgagctcgtgaccattgaaaaactcggcggcgatacgccgctgcacctgtatttccaaaagtttaactccatctcatac
cacgagatgtataaatcttccaacaagatcaacctgacctcgaccattcctaagtcgcaggtgttccagataaatgttaa
aattgctcacatcaagtcgctggcctcggctatggtcaccgacaagatccgcattctgtgcgaagaaaatgggaacctaa
tctttcaatcggaaatggatgcccttatgttaaatacgattaccttgaacaccacgatatagttcggtaacattagatgt
tctaatatttagcatctaaataatacgctgtagtccggtcagggttgcgtcacagttttcccatttttttgcctcgtcgg
cggtggccaccgttgccctatcatttacgcccggtaagacaaagctaaaggcgttcagcggggcttggcaatgcccgccc
agcgtgaaggagctcggaggattttgcgcatcccgaaatcccttagccatgttgtttaacacttcggttacgtcaatcga
gtgaagggatcccttgggatccgtgaatgtaaagacgcagtttctaaagcgcatgtatgcgatggacgattcatcggggg
ttttgaaggtaacagtgttccccttgctgtacttaaagggggaccatccggtaaaattataccaaatgaaagcaataata
attaaaataaccaacacaatagttatagacaacacaaagtctgtagtgccgcccattattaaataaaaatattttagacc
gccggcttaaaatttacttattgctcatagcttaagtctattttattcatagcttaagtttattgctcatggcttaagtc
tattgcttatagcttaagtctattttattcatagcttaagtctattgttcatggcttaagtttgttgctcatagcttaac
tccattactgatagcttactgatcatgacttaaataaaaatattttgcccgcttaaaaattgtttaggtttgaaaaaata
agagatggagggggcaacttatcgtcattgtgtttacccccactggaagacatcaaacggtaaataattataagaatcaa
aatgattaatataagggttaaaaaaggatgattcatcacattaattaaaaacgtatttataacgctgttgcagttgaaat
tttggtataggtcggaaatattgcccgagcctccgtattctgcaatgttctgacatatggtgagtccggaggggcactgc
ttgttggtcaaaatatttctttgctccgttgttttataggcatttttatttccattacacggagcaaacgcacattcagg
ccatagggtgccggagttcacacaggcacaatactggctatacgcatactcatcctttgagcacaatccctgtttatcgc
atatgctcccaataatattgtcatcctccgccgtttgttgatttgtatgcgagcgtaaaatagcggcccaggccttgggc
tcctttttttgcagctcggaaatcgaagggcctgtacagctaaagtcgacccaaatatcattgcatttcgtggaaactgg
catgcaagacataattgaaataattaataagtatatatcatggcaacaaatttttttattcaacctatcaccgaagaagc
tgaagcatactacccaccttccgtgataacgaataaacggaaggacctgggggtagacgtatactgttgctccgacctag
tgcttcaacctggactaaatattgttcgcctgcatattaaagtagcatgcgaacacatgggcaaaaaatgcggttttaaa
atcatggcgagaagcagtatgtgcacccatgaacggctgctcatccttgcaaacggaattggtttaatagacccgggtta
tgtgggcgagctcatgctcaagatcattaatcttggcgacaccccggtccaaatatgggccaaagaatgtttggtgcagt
tggtggcccaaggtgaccatgtgcctgaccatatcaacatcctaaaaagaaaccaaatatttccgctgtttgcgcctacc
ccaagaggcgagggtagatttgggagcacgggcgaggccgggattatgagaacttaattttattttttttcttaacataa
tgggaggctctacaagcaaaaattcctttaaaaatacgaccaacattatcagcaattccattttcaatcagatgcaaagt
tgtatttccatgttggatggcaaaaattacataggcgtattcggtgatggaaatattttaaaccacgttttccaggattt
aaacttatcattaaacacaagttgcgtgcaaaagcacgtaaacgaggaaaatttcattacaaatctttcgaaccaaatta
ctcaaaatttaaaagaccaagaagttgcgttaacccaatggatggacgcaggaactcacgatcagaaaacggatatagaa
gaaaatataaaggtaaacttaacaaccacacttattcaaaactgcgtttcatccctgtcgggtatgaacgtgctggtggt
gaaggggaatggcaacattgttgaaaacgcaactcagaagcagtcgcagcaaatcatctctaactgcttgcaggggagca
agcaggccatagacaccacaaccggcatcactaacacggtaaatcagtactcacactacacctcaaaaaacttttttgac
ttcattgcagacgcaatttcggctgtttttaaaaacatcatggtcgcggctgtagttatcgttctaatcatcgtagggtt
tatagccgtcttttactttttgcattcacggcaccgccatgaggaggaagaagaagctgaaccactcataagcaacaagg
tattaaaaaatgctgccgtttcgtaataatttaattaaaagtaaaaaaaaaaggtattgttatagtgatggcagatttta
attctccaatccagtatttgaaagaagattcgagggaccggacctctataggttctctagaatacgatgaaaatgccgac
acgatgataccgagcttcgcagcaggcttggaagagtttgaacccattcccgactatgaccctaccacatcaacttccct
gtattcacaattgacccacaacatggaaaaaatcgcagaggaagaggatagtaattttctacacgatactagggagttta
cttcactggtccccgatgaggcagacaataaaccggaagatgacgaagaaagcggtgcaaaacctaaaaagaaaaaacat
ttgtttccaaaattaagctcgcataaatcgaagtaaaaattgaagcgaaaaaaagtagaaaaaaaatgtttggagctttt
gtaagccaccgtttgtggtcagatagtggttgtacgaccacctgcatcacaaacagcattgctaattatgtagccttcgg
cgaacaaattggatttccctttaaatcagctcaggtatttattgccggccctagaaaggctgtgataaatattcaggaag
atgataaagttgagcttttaaagatgattgttaagcacaatctttgggttgttgctcatggaacctacttagatgtgccc
tggtcccgtaagagtgcgtttgttacacattttatacaacaagaactacttatatgcaaggaagtcggtattaaagggtt
agttttacacctaggcgctgtggagcctgaacttattatggaaggactaaaaaaaattaagccggttgagggggttgtca
tttacctggaaaccccgcataacaaacatcatacatataaatacagtacaattgagcagatcaaagaattgtttttacgg
atacgaaataccaggttgaaacagattggtttatgcattgatacggctcacatctggtcttccggtgtcaacatctccag
ctataatgacgcggggcaatggctgcgctcgctggaaaacattcattccgtgatcccaccaagccacattatgttccacc
taaatgatgccgccacagaatgcggaagcggtatagaccgacatgcaagtctttttgaaggaatgatttggaaatcatat
agccataaaataaagcaaagcggtttatattgttttgttgaatacgttacgcgacaccagtgtccggctatattggagag
aaacctcgggtcttccatgcaattacaaaccgctttaaccgcagaatttactacattaaaatcgttattaaaataaggat
gagttttagcgaatgtcccttagttattagtgcatgcaaaaaatttctacaaaagcgtattacaatagagaatgaagcac
ttataaatgccttaataaccgctttagcgcagaccagcacgttgaatgatctttgtttattacctattcaaacctatttg
cttagttataaaaatgcttttgagtggatacacttcgtatgtattgcaatcaccactattttggataataagtataactg
gaaggactgtacggtagatattaattatatttttctccatgtaacctatatttacaatattaaaaccaaggaatacctag
actactgttcttaaactttattttttctatatttacgccaaagagaatatttaaagttttttttgaaaaaaaataatata
tgtagataaaattcagttacatgatatatgtgtaaacatgtgtggtaaacaacatatggttatgctttataagataaatg
cgcataatatatgtaaacaaaatatggttatgtgttaaatgcatataaatgtattttaacgtatatcttgtgataatgga
tatatgcatttattaaaagaggctgtatttattataaatcttgctaaggatgccattgtcaacatatatcccatgttgga
caaattgcgttgcgatccagttcttttttttttgattttgtttaatgctatcctttttgaagggatggttgtccaccata
tttattcgatgttcaatgaataggtctgctttttcgtaaggcagtgaaggtcgttccaagactccttgaacgaaggacgt
gttttcttggatccacttaaaaagcacgtggcattcaaaaacaggacagtgattggatccttggatatgctttggacagc
caatgcttgaagagatgtagtcccttttctttaggacaagcttctccacgctggggcaacagagatcgttcaagttctgg
acggtcgcatttggaatgttgaaacttcgtatccattcaccctcgggtcctcccttatgaagaaggagtatttgctcatg
gtccttagtaatcttaaccaaatgttggaagatcatttttttacctgctttaaaggcctgaagggtgtcagttggcaaag
ctattgaattcgggagtgggctttcatcaagcgtgaaatggtgaatgtgacgcgactggaaagaaaacgaccgttgattt
attttttcaaagattgggtcgattccgccatgaaagaacagctgcaagattttagaaggcgtatttttttcccaataaaa
aatgaccacttctcgtgggattaaaatcgtctgtgtcccattttcattatataattggcccataaagccatcaacgtcaa
tcaacaccaaaagcatggtatagagagcttttagaaccggagttcgttaaaaaaatacaaagttcgtttaaaacgtgtaa
tgttactaaaaaaatgtaatgtttaaatgataatgataccacatgcattaatgaaaaaaacttttaaatttttgttttaa
tatttgcatgaaaatggaaacatttttagtctgtttatttcacaatgcagatggtttacatcaacagattcaggaaattt
tgtatttattgcggatgcatatttacgaaacaaatctttacttaaagcaggaactatcacggcttatatatccaaatagg
caactttcttttgtgttacttatgcccctttcccttctaagaaactgggatgacattgaatatttaacggacgttgtaga
tgataagcagactctacattacgcggcaaatttgctgacaaactacgttctacatctatccatgtttcaaaagctgacaa
aaccatacttccttttagcggtcaagcgggtcagcgaaaaactcaacaaaaagcagcgacattcattttacgaggtattg
gtaacctccgaaaccttgaataattatgaaaacctatctaaaaacattttaaatacgttgatgtttgccgtgcgctacgt
atttaaacctacgccgaactattcagaaattctcgcagagttggaaaaaaaaaataaaattcaccatattatttttaata
tggtaattacggattttgcgcaaatccgtgaacaacaaatggataaacatctgtgtgaaacaaataatgagcttcgtcag
gaatgtaaagaaactatttttgatttaaaggtggtaggaaatgtttagccaataaactcatgcccgcattttttacaggt
acaaaatatcgtggatggctcatcgagggcgcgtgtttgtacttctctgtaggtacacatacgctgcttgcagttgggac
acttataaagttgtgacgtcttttcggcgaccttttgctgcgaacgtagagtaatttctgtcttctcctttaaggcggca
gaggggcaaagctcggcgaacgtcatgctaccaattgcctccggttttagctcgccagaaattagcttattaagggcatc
gttatcctgttgttggtgactttttttttcgcagttaataatatgattgatcgtcccacaacgggttgaatattcttcta
aaaaggttttttcttgttgctggtacgtataatgataacacgaggcctcgattttttgcgcgtattcggtgcataaatca
gtatgttccttaaaaaacatatgtttttgaagcgttctaaaaaacatcatttggatgatatcacgcatttccaaaataat
atagggttctagtcttttggaatctttcataactagatcggtggtaatattcttagtcatacaatttattaaaaatggtt
taatatattgtaaatattttttaggcgtgtcagcctgtaaaaaacattcttgttcaatcttatttgtaaggatagtattt
tgcaaatacttatttagcaaaaatacgatagaatcgcgggctatatgcattttcatataattttttttttaaaatttaat
acaaaaaaaagaagtatagactcttcttctagtccggttagttcgttggttgcctcaacatggagactcagaagttgatt
tccatggttaaggaagccttagaaaaatatcaataccctcttactgctaaaaatattaaagtagtgatacaaaaagagca
caatgtcgtcttacctacaggatctataaatagcatactgtacagtaactcagaactttttgagaagattgataagacaa
ataccatttatcccccgctttggatacggaaaaactaattgtaaccagtagtacatttaaggatagtttaagcagtaaat
gtagaataacacagttaagcaataaataacaagtatataggaatatataggaatatataggaatatatagaaatatatag
aaatagctaagcttaatactaattcagctttttttttaactaaaacctgaatagatgcgaagtagcggacatatacatac
taaaataagccatacatttactttcttcttgaacatgaaacctttttttcttctgttgttggtatataaacaataggact
gtttgctgaggttgtatgatcttctacaactgctgtctcaggatgacgatgtttttttaaactaaaagtgtaggatggaa
tgagtggaatatagttatggctcgacttatcctgtttcgtacaggaatattttttacaaatagaacgcaacaagcatatg
aataaaaacagaaatgatatacaggagcataaaatagatatgaacactaaggggtagcagcttttataacgttccgtatt
tttcttagctatcaattgatttaccgtaatatttatctcgggaaactttgttctacaatattttgtttggtattccagaa
actcatgtcctggcttattcccgcagcttaaaaaatgatacaaaaatgtgttattgttactaaaattaattcttcttaag
aaaaactgcggaagacgctttaggtacgtctgttcctgttttagtaggaagtagtataagggacaatttctttttccaca
cattagattattgtaatataggtaggttggggtgttggagcgaataagttttctgagtatgttataatctatgacttgta
aatcgttataccttaggtccaaaaacttgagttctttaccaaagccacctgcaatttcagaaatatttttcatcccgcag
cggataatacggatgtcctgaaacgtctttaaaatacttgtattgtagtgaatacttatgttatttttttgtaaataatc
tatgtcatgacaagtgcatgaaatgccagcagcattgcttggtatagtattatatgcaggaagaactatactactattga
gaatagtcacattgtacttataccatgtattattttctgatataaagtatttgcaggtgacctgtggtttaatcctacct
gttaagccacttcctaaaaaaacaaaaaatatgaaaacccttagcatcctgtatatactattaaaaatttataaaatttt
ctgtttaaatttcatttagacaaaaaaaataatatatatacatcagcaagaaattatatacagattatataattttctga
tttttttttgccacaataagcatcattatatgcattaaaatctcaatactaaacactaaaatctaaattctaagcattaa
attctaagcattaaattctatgcactaaactgtaagcactaaaatctaagtaactaaaatcaacactaaatgtatgcaac
ctaaaatgtaaagcattactcatcatcctcctcttcttcatcctcatcatcataggttaagatatatgtgtcatcctcca
tttcttcacattcatcttcataagcatcactgggtattggtggaacattggatgcagcatttttaaaatattctatgtct
tctggtgaacactcatctaatgattttttgacagtccttttaacttccatgggatatgattccaaatcctctttatataa
gagtttacggtagcttttagctgcatccacatttgctggagaatctggatttggctcattgagcagtgaaattacactaa
gaagaatggtatcaatcttttgagccggagaccaagtcattccctgttcttcagcattgtctccgtgtaagatagagata
catagttttccatcagagtaaatattaggatgccacatttcagaggtgaatgttaatctgggtggtgcatatgggtattc
tggaggaaaggcgatttttgccttgaataagcctccctcataaaaagtgtcaggtgggccccttaagatcacatcccatt
cagtcatatccttctcattcaccgaaattttgaaattctcagagggattctctatcaggtgtctgtactctgctattaaa
aacctggaaaccatggttatttaatattaattaaattccctggtttattcctccttaaaagtagatgaacctcttttgtt
ttttattgggttcatttttactaaatttatgaactggaaaaaactttaacggcataattatcaaatgcgaagggggatcc
gtataaaatcctagcttgccggtaatggctattaagttaaatttggtaccagtaacactaatatttaaaaagccctgatc
attaactttccacattaaaagattattatattcgaatgtttgtccaatatggacaactttgtcaccagatgttacatttg
atttggttgttagtggctgaagcttggcacaatcaaaaataagcccattaacactaagatatagaggagtgggttgatct
attttctcatagtttaatattccatctttccacgtaatagcttgataattatccgcagcaatgagttgaaattttataaa
tagtacaggggttttagttgtcgttatacatttaaagggtgttttataaaaataaaaaataataattgttaaaagtatga
taataatcgccaaaataatttcatacattttttataagaattatacatagtatggtatttaaaatattagctaaatttaa
aaaaacttcatgatttttaaaacagggaaaaaggggattaggttgaataaaaaaggtaagcacttgtctatatatttttt
ttacaatgttgccttgagtcgcatttttaactggctggggagtatcagagtggaatatcactgtagtaggtctataaggt
cttgttaaaatatgatcggtcattgttttcgtactagtgtcatttagggtcgacctgatagctcgatataaagttatagg
ggataacctatcaaatacagtcttatctgtgctgaaatgtatatcgtcttctttatcactaataatattaggaatggctg
tcattaaataattactacttgttgttgtgggtgaaatagttgtactggtattattggaaatggctgtcattaaataatta
ctacttgttgttgtgggtgaaatagttgtactagtattattagaaatggctgtcgttaaataattactacctattacaag
taaactaatgctaactacatttttaacctcaataaacctaaaaagccatactaaatacctaaacaacatcctgttataat
atgagcagaaaaaaaaaataagtataattagggaattattcttattcgcttactattaagaataattcagaatcttattt
agttagaaactatcataaagtgaataggactcatcgtcggatgaagattccgtttcagagatagtttctttttcttcctc
agaataatctgttcctacaatagaatcggtgtcatcctcagaaagagaagtatttaaatatggactatctatagcaatat
cctcttctatctcgcaatcctcctcctccatttccatagtgtgtaggagaatatttttatcatcatgctcacttcttttt
ttgttgaaagatgaaccgtcctcaatacggttcatgttaagttccttcatcttatgtataatttccgtaatccgtgatgt
ttttgacatgtaagatggttttaaggttatatccacaataacaggagaatctctatcattttcatttgataaactttgat
ctttgatttcttcgtctaaaattcttgtctttttttgggtactagatgaaatagaggaattcatattctgaaacgatata
tcaaggggagctggacgcttttttccaattaaaccgtttttcgagatactatgattagatgaatgatctttagccaagct
gtccttggatatactatagttagatattttacctttaaataatattcttctatacaagttattcttaggtaaagaattag
tatggattcctatatttttatctgaaggagtgtccatatcggagaacgtcctcttacgaatattttgaccacgagccatt
tcatccactataggcagtattttggctggctatggttctttgttgtgacaattctatgagatttgattgcaaatcaattt
ttagttttaaatatattggtacctaggacaaagaaagtatatatagccaataattattccactaaattgatttccagact
gatgggtatggagccatgttgtctctgcagacgatcgcaaaaatggccgtagcaacaaacacctactccaagtatcacta
tccaatactgaaggtctttgggctgtggtggaaaaacaatacgctaaatggccctattaaaatatgtaaccattgcaaca
acataatggtaggagaatatcctatgtgttacaatcatggaatgagtctggatatagctttgattcgggcagtaaaggag
cgtaatatatccttagtccagcttttcaccgaatgggggggaaatattgactatggggcactttgtgctaacactccatc
tatgcaaagattatgtaaaagtttgggagccaaaccaccaaagggccgaatgtatatggatgctcttatacatctttcag
ataccttgaatgataatgatctgattagggggtatgagatttttgatgataatagcgtgttggattgtgtcaatctcata
cgactcaaaataatgcttaccttgaaggcccgtatacctctcatggaacaactagaccaaattgccttaaaacaacttct
gcagcgatactggtatgccatggctgtacaacacaacttaacaatcgctatccactattttgataatcatattcctaata
taaagccatttagtctgcgctgtgctttgtattttaatgatccctttaaaatccatgatgcttgcagaactgtaaatatg
gatcctaatgagatgatgaacattgcttgtcaacaggatttaaactttcaaagcatttactattgttatcttttaggggc
tgatattaatcaggctatgctaatgtctttaaagtatggtcatctttctaatatgtggttttgcatagatttgggggcgg
atgcctttaaagaggcaggggcgcttgctgagaaaaaaaataaaagagtgttacaacacatattaggtcttaatatcttt
aagcgagagttgattcccccctgtaaagatcctgatccttatcaaatccaaattctgttaaaaaactacattctaaaaaa
tgtctcaactgtttttacatattattgccagtagccattgtttatatcagaaaataacccatttgtttatctttttttgt
ggggcaaccattaagacccgacgcaaaaaaagattaatcttttatcagatacctaaaacgttctataagggagtctatga
gatggatcatattttgatggtcatagtaagaagcaagctttttggcgaaaacaacggagttaaagaatttaacccgctca
tgtttggataggacttttaacagcgagccaaaacagtatttaaaaatttggcaatagtttttttgggatgcaataaacaa
acacttgatcagtgcccgcttcactttctgatcagacatgtttgccgcataacaggcctttttaaacttagtaatataat
tatgttccgcaagcaccattaacaagggaacgatgggaagctgcttttcttggtgaaatttacgtaaatattcgatggcc
accgcttggacgactgtgtaatttactaagttagaaatgatagctttcatggttgtaaaaatatacataggattttcttt
ttctgtatacagtttgaaaagcttatgattacgtgaaatgatggccatttttaatacaagatggtatagtgtatctttag
gtaaaaatgccttgcaagccgcgatgatgtcgatgttgtctccatgaacagcgatagaaactaatgtttccaatctaaat
gtttttatctgcattaatagaagaatgcagtcaatgttattatacttaataatactgtaatacaccgaatcaatgaccgt
catctgagaatcaagctgacttattagtaaatttaacgtttttttggaggcatgacctttgatcgcggcactaagtgcac
acagtatagcaaaattgttaaatacattttgatttaggagaaggagtaatattttccttcggttatagtacgcagcatct
gtgatgattattggccgataaatgttaaaatgtgttaacagctttttaaaaaaacggaagtaatttttttggatcgctgt
ttgcatcatcgaaataatgagataatcagggtatataatgggtaggtcacatgctacctctaacaaagaatagtcgccca
atctaaaggctgtgttgaaaagcgtactatcatcatacgtatcgagtacccctgctgttacaaaccaagcgataagatga
atgtgccgttccttgcaagctatcgcaaatagggagtttcctatggaatgtcgaataatgtactccctatttttttccaa
aatgtttggaaaattgtatagcgttgcggcatacagtagacactccattctggcgttataatttttacttttacatatga
ataggtggaagaactcgaataattcttgagaacttgttaaatgcataatatggtgatattttggtgtcgttaaatggtat
gagaaaatgcattctaatacatcttttcggttatgctttagcgcctgagctaaggcatattcaggctcgacccataggac
tagtgtttctataattgagatattcgcctgctttgccagggcatactttaagacgctccggttagaaaaaatgttgttat
gaagatggataaccgtatccatttttacgatgggaccattccagtatagtcctaaatgctgtagcagatcttttgttagt
tgtgaagcgttctcgggtgtcatataaatatgttgcagggcttttttctgtaaggagaacatttcgtcgtaatcgtacaa
aaaaaaattaaaatttgggcatggatgattcaaacataacaaaatcaagattttataacagtttgcattaacctatacat
atatgcaagtaaatgagatattatctatcataacgaatcaagggatatttgtatatatcaggagtttctgaaataaagat
atgaagattatcatagtagtatccatcaatcacaatgcaacttcctttaaggcataatttagtaaactcagcactcccat
cttctggatgctttacaactaacattaaaaactcctcagtcatattatctgtaataaaataagatcctcctggagccatt
tgtagcatgtctcttattcctacaaaatcttttttgggatggtaaaaactcagcagtttcaaactcttttttagtttttt
ttcctggtatttaagccatttgttataaaacagttttcttatgaaaatgcatttgaaaatattgggaatgtttaaccatg
cttcttccgagcacatctccagatacttactttctttgtttcccatgtctaatttattgctcactaagttagtaatgaat
ctattttaataatctactttactaatctatcttaataacctatcttataatctatcttaataacctaattataacctatt
tataattggctaatgctgccggcatttcatgcctatctaaacaactcctactaagcaatctactattacatatatagatt
cactttttatatttgtaaatcatgagaattataaaatcattactcatttttattgtaaattagtgggtatttgtaaaaat
cttcaaacgttttaagatagttttctagagagaagtaatctttgccatcaatatataatgcttttcctttaaactccagt
tttgctatgtttagtgagccgtttctagatctttttgggcaataaatagattttcattggttgcatcgtccgtaagcaga
aaggtaccactaggcacgttaaaaaacatacgttctatttcatggtcggatttttgagaatagaaaaaatctaatttttt
aatccgcgttaactcttttttatcaatctttccagactgttttatatatactttattgcaaatcttacaatcctctatgg
cttcattatacttattttgcttatcctctattgacatgtccgtatttgataggtaacttccgttaaggcggttccccatg
gttttagatagatttttaattcagttgtatacttttattatgaggctaaaatatagaagtttgatcctaaaaaaataaaa
agattttgtacatttatttatggtttatagcggtatagaggccgataaaaggtatccgggtagtctcctatgatatcgtc
aattttggtataataacagttgttatggtagtattgtccaaaccgagtatgtatgcgccggtgaagcgtccgcccgctaa
tggtacagttccaggttaagacaatcatatcacacccaaaaagagaggaaacagcataggtgcccaaaggttcattatat
aacatacgccgcatatattttagttttttttctccatggtaataatcacaggttttcatgtcctgcttaataggatgatt
ccccatgtatgataatatataataaatttagtttttagctttttcaaaaaattgggcgctcgaaactaaattttccttat
cacagcgtttggagaaagcgtatttaaagatatatcttcttctaacaagactgcaaaaaaaatcttaccccttattttta
taatgttcatcatagcgtttgaagatatcagaaggtgccaggttttataaaaatatcctttaggatttataacgatacaa
gggtctataaaatatatgcgggtataatcttataaaatcatcgattttttcataatattctccgtttatacaataaagat
cataacagatattgatgcgtagatgcattattcgcgtgttcgttgggcagctaaaggatatcaaacgtagttttttttaa
gaaaagacgaaactacataagtccctaagggttcattgaatagtaaacgccatatttgttttaaattttgttgttcacca
tagtagtattcgcactttttcaagtcttttttaataagcctattccccatgtatgcttataaataaaaatttagaaatgt
gctatattatttgttgatgaatcatgaacacgtcttatatgttgatatgttactttaaaaacatttgtattttcaacaga
cgcgttctattcttattaagaatgatgccgtctttattttaaaccttggtttaaaatttaaagaagtatttataaactat
aatcatgggaactttttcagtaactgcctctgcaaaaagtgacgatgctgtttgtaagtatttagaagaaccaatagatg
aaaattacagaaacatattaagaaatgagcatgttaaaaaaaatttaaatgaggctctgaatcgacatattactacctat
aatccagtagttgattggtgtaataactattcaacattttcatctcaggatttcgatgaatataaaatttatatacatag
cgatcttatggatggacgacctcgtccaaaaaaaacatggtgtgtcatcatgtaatgtttgttagttttatataaacgca
aaaatattcttctaggagatgttgatatactacctattgaattcaatatattaaagtacatttctggctattcccattac
ggtattattattactatttttaagagctagatgtggatttaagtaataataacattctcccgttcctcctagagacacct
catcaaattcccatcctatgcaacctttatgttgtaaacataatgattgacagcattcatcttcttttgaccaagtcgtc
caaatcctaccaagatctatacgtgtttttccaaatggagattgaagatcagcagtagtggcattaaacctataaaaacc
aggtgcataatcacatgaacggatcgtaggatctaatttaatatcttttatatcttgttttactgcttctagacaacttt
tatcagtacatgttccacgtacacagtggtgtcctttatccttacaatccgtatctgtcttacatttttttttcggcggt
ttatgtttcagatggtaaaaacccagtattaaaataatcacaagaataattcctataagtacttgaacaacaggataaaa
cattttaatattaaatatattttttaattaaatgaatagatttaatccaagtagtattaaaattttttagaaatagtgtt
ctacaaataatgaaatgaatggtccaaaaaaaataaggtgtacaataatgtaatatattgttaggctaagtaaatttaat
attttaaagtatttggaaaaatattttttaacatatgatgtctaggaatattttttagacatttaaaaccatatagttac
tttatttattacactgaacttgaaaagacttattacctaaaatattaatagatgaagtaatattgtgtaattgagtccat
aacatgggtgggaaacaaaaatctcgtaatatgaaaaataaacatcctaaaaagagtgcaattgttataagtttatgtaa
ctttattttaaagtaagaatataaaaatatgagtacaagaggaataggggccattactaacattggctccaacatcctgt
tgtctacaaaaaaaaatattttttttagcaaaaaaaaatccatggaaggatattaatacacataattatttgacatcaca
ttagtgtacttaccaaatagtaatatacaaccatcctaatattcacctttatgaaatgatcccaacctatacggtaaaat
agtataggttttaataaagaaaaaagatattctgtggtttttatttttgtatagtgtgtgaatacaaaataaaatcccaa
attttaaccttttctttttttttctatacaggatgttagaaatagtattggcaacgctgctaggcgacctgcagcggctc
cgggttcttacccctcagcagcgggcagttgccttctttcgagccaatactaaggagctagaggacttcttatgctcaga
tgggcagtctgaggaggtactgtctggcccccttcttaaccgtctactagaaccctcaggccctcttgatattttaaccg
gatatcacctatttcgtcagaatcccaaggcaggtcagttgcgcggccttgaggtcaagatgcttgaacggttatacgat
gctaatatttacaatatactgtctcggctgcggcctgaaaaagttcgcaacaaggctattgagctatactgggttttccg
agctatccatatttgtcatgctcctttagttttagatattgtacgatatgaggaaccggactttgctgaactggccttta
tttgtgctgcttactttggtgaacctcaggtaatgtatttgctctacaaatatatgcctctgacccgcgcagttcttacg
gatgccatccggataagtcttgagagcaacaaccaggtagggatttgctatgcttacttgatgggaggcagcctcaaggg
actagtctccgccccactgcgtaaacgtctgcgcgccaaactacgctcgcagcgcaaaaagaaggacgttctttcacccc
acgacttcttactgctgctccagtagctttttttgccgcaggagcaccgcggataggagctcctccacgctcgcgatccg
gcgctggaagcggaaccgatcgaccgccacctgctcccagggacccttgcgctcgatgtcgtcggcttcccacacctcga
cggctgtggcaaaatggacatgcttcgcgtcgttcgtccgttttttgcgccgcctccccattattcttcctgtaagatta
gtgtttaatacctataataacataattttaagatttaatataccaaaacttaaactatttttgtatagtaactattagca
tgtctacacatgattgttctctaaaagagaaaccggttgatatgaacgatatatctgagaaatcagttgtcgtggataat
gcacccgagaaaccagctggagcgaatcatatacctgagaagtcggcccgcgaaatgacatcatcagaatggattgctga
atattggaaaggtataaaacgtggaaatgacgtgccatgttgttgtccaagaaaaatgaccagtgcagacaaaaagtttt
cagtatttggtaagggatccctaatgcgctccatccagaagaataattaaaaaaaatattttttttagcaagtttttaaa
ctatttaaataaatgtggtaaaaaaattcacataataattaaagtgaacgtgttagaattaatatttttttataatcgga
tataatatccattaaatcaataaatgatagtgttgctaccacactaaacaataacaaacagaaacgcacgatacctttcc
tcatgatttataatagcgtgttatctaaagatttttttgaaaaaaatattaaattttagttgattatttttttcagttac
aacattgctttagaaaaaatacctaattactacatagcaaataaagcgagcgcattgttacaaacaacatttttttgcgc
ctggatactcctatatatgagaactataatacggtatattaatcctattaccaacattgtcaataatagtatgtaggcaa
tgacatactttaaataccaaatatccatggttatttctaaaaatcttgaaaaaacgttaaattttagatcggtcacctac
gacagtaatactaattttaataattgatgactgaaatcataatataatgccgtgcgaaaaataattatttttcggttaaa
gataccattacataaaaaatatgccatctactctacaagtgcttgctaaaaaggtattggccttaggggagcataaagaa
aatgaacatatatctagagaatattattatcatatattaaagtgttgcggtttatggtggcatgaagctccgattatact
ttgttatgatgggagtgagcaaatgatgataaagactccaatctttgaagaaggcatattacttaatactgcattaatga
aagctgtacaggagaataattatgaattaataaagttgtttactgaatggggagcaaacatcaattatggattaatttcc
attaataccgagcatgcccgggatctatgtcgaaaattaggagctaaagaaatgcttgaaggaaatgaatttatacaaat
tatattcaaaacattagatgataccaccagtagtaatataattttatgtcatgaattattcaccaacaatcctcttttag
agaatgtaaatatgggggaaatgaggatgataatttattggaggatgaaaaatttaacgaacctattattaaataatgac
tctattagtgaaatattaactaaattctggtatggtatagcagtaaaatataatcttaaggatgcgatccaatattttta
ccagagattcatggacttcaacgagtggcgagtaacatgtgctctttcttttaataatgtgaatgatcttcataagatgt
atataacagagaaggttcatatgaataatgacgaaatgatgaatctagcctgcagcattcaagacagaaatttatcaacc
atttactattgttttctattggggggctaacatcaatcaagcaatgttaacctcagtattaaattataatatttttaact
tattcttttgtatagacttaggggctgatgcctttgaagagggtaagaccctggcgaaacaaaaggggtataatgaaata
gtggaaatcttatcattagatatcatttatagtccaaatactgacttctcatcaaaaatagaacctgaacatattagttc
tttgttaaaaaacttttatccaaaaaatctgttcgcttttgatcgttgcaaccccggtttatattattcttagaggaccg
ctacaaaaattatttttttttcttgatcaaagctccaaaataattattagattaaagtcgcctatagcagcagcccactc
caaaaaaagtattttatagtacaaaaaacacgaaaaatagtttgcggccggcggcaaactatttgttgttgtctaaaact
taatgtttttttaatatttttaaatgcaaccatggattgttggactatcagggagaagaactatagctacatcatattgt
caatactggtaatactattaatatggtatcttatacttaactattgtcgatcgaaaaaaaatgcagttacaaacaacatg
ccgccaccatacacggtgtcaagtagctgttctcaataatagggttgattgacgctcttcgtaataatatgttgattgac
gcatcataaaatgctgtggttgattaatatgttgattgtcgcctactttattatataagtaatgatttttgtataaaata
cgggtttgtgagggctttattttttcttattagaacaaagcatgcaatttaaggcctacagcaagagtaatttaacacct
acaacagtaattttaaggtcagtaataatgtttaattaaggcctgaccactaaaacttaaacgattttgtaaaaaaaaat
gtctactccactttctctacagactcttgttaaaaaagtgctggccacacagcacatatctaaagaacactactttattt
tgaaatattgtggtttatggtggcatgaagcgccgattacgatttgcattgatgaggatagccaaatattgataaaatcg
gcaagcttcaaagaaggcttatctttagatatcgcattaatgaaagtcgtgcaagaaaataaccatgatttaatagagtt
gtttaccaagtggggtgcagatatcaactctagcttagttactgttaatacggagtatacccggaacctttgtcagaaat
taggcgcaaaggaagctttgaatgaaagggatattttacaaatattttataaaacacgtcatcttaaaactagcagtaat
attattttatataatgaattgttttctaataatctccttttccaaaatatagagagattgagtttaatagtttatagggg
cttgaaaaacttatcaatcaactttatattggatgatatttcatttagcgaaatgttaactagatactggtatagtatgg
cgatattatataaccttactgaagccatccaatatttttatcaacgatataggcattttaaagattggcggcttatatgt
gggctttcttttaacaatttgtctgaccttcatgaagtatataacttagagaagacggatatagacattgatgaaatgat
gaagttgacctgtagtacgtatgatggtaattattcgactatttattattgttttatgttgggggctgacatcaatcggg
caatgttaacctcggtaataaactttcatattggtaacttgttcctttgtatagatttaggagctgatgctttcgaagac
agcatggaactagcaaaacaaaagaataataatatattagtagaaatattatcatttaaaaattattatagttcaaatac
ctctcttttatcaataaaaacgacagatccggaaaaaattaatgccttattagatgaagaaaagtatgagtcaaaaaata
tgttaatgtatgaagaattatctcattgatacaaaattattttttataacagaactctctgatggtgacaaatctccgat
aggaatatatgacgtaacataattatttttttcgcccagaaaaaaattataaatgttattattgccagcacttttatcaa
ctatacgtacaaaaaggtgttgaccaaaaaaataattttttttcttgatcaaagtatgtaaacgcccgcttacagcaagg
atcttaagtgagagccattaaattttattgatagctgcttgccaccagtagaatacggccaaaccacctaacaggaaata
caaggcggcccttcggccaataaggtggataaaaatcacgcataagacggttgtaacatagcactttagtgcgaatatca
ggaatgccaatagcatgtagataaggcaccaaacatcgcagctatacatggctaaagatcaaccagaaaaggtttaaatt
ttaacgccggcccaaaacttaaactttttttgatatttttaagtgcagccatggattggtccggccataggatgacctat
gcctacgtggcattctcattgatggcaatagcaataatatggtatattctacttatctattgccgatcgaaaaaaaatgt
tgttacaagcggtaatacgctcgctttagcgccaatatcgcatatgtgaaaaatgttcgccgaaaaaaacattaaaattt
agaaccgccgcggcatctcaggggcggcaacatttttttttatatggatattgtcacacaccacctcatctatgacgcaa
tatattactgctaatatcaggttccccaatagtatgtagagaaaccacacaagatagatattcatggcgatttttgacga
aaaaacattaagttttagcttctttgacgcctgtgtactaataatgtttaacgcctgtagtataataattgatacctaca
gcagtaattgatacctacggcgataatgtctctctggccgccccaaaaaaaagtatttacggtagggtttattaccggcg
gcgtaacaccagttatggtcaattttgtctggcccgccgcccagccgcaaaaaaaaaatcaattacaaccgcaaaaaaaa
atatttccggccgcggcgtttcaaaaaataatctttgcgaaataattccgcatcttgtgaaatgaacgcctacagtaata
attttaatctttgacacctacagcagtagtaataattttaatctttaacgcctgcagcagtactaatatttttaatcttt
aacgcctacagcagtagtaataattttaatgtttaacgcctacagcagtagtaataattttaatctttgacgcctacagc
agtagtaataattttaatgtttaacgcctacagcagtacaataattttaatgtttaacgcctgcagcagtactaatattt
ttaatctttaacgcctgcagcagtactaatatttttaatctttaacgcctacagcagtagtaataattttaatgtttaac
gcctacagcagtagtaataattttaatctttgacgcctacagcagtagtaataattttaatgtttaacgcct
